# Supplementary material for: Curved adhesions mediate cell attachment to soft matrix fibres in three dimensions
Source: Nat Cell Biol. 2023 Sep 28;25(10):1453–64. doi: 10.1038/s41556-023-01238-1 (PMC10567576; doi:10.1038/s41556-023-01238-1)
Supplement: Supplementary file 3 — Supplementary Tables 1–5. [file 41556_2023_1238_MOESM3_ESM.xlsx]

## Sheet: Supplementary Table 1
Supplementary Table 1: Statistical analysis of the geometrical dimensions for nanostructures.
Statistical analysis of the geometrical dimensions for nanobars
End curvature diameter (nm)	192±53
Width (nm)	198±27
Length (nm)	2007±64
Height (nm)	1382±25
The number of nanobars measured	30
Data are presented as the mean ± SD.
Statistical analysis of the geometrical dimensions for nanopillars
Curvature diameter	Top	192±45
(nm)	Middle	242±62
	Bottom	291±47
Height (nm)		1583±12
The number of nanopillars measured		50
Data are presented as the mean ± SD.
Statistical analysis of the geometrical dimensions for gradient bars
Designed diameter	Measured diameter	Width	Length	Height	nǂ
(nm)	(nm)	(nm)	(nm)	(nm)
100	111±32	102±7	2072±53	1782±23	10
500	476±41	507±15	2049±52	1803±14	10
1000	1006±39	1067±35	3966±27	1773±19	10
1500	1577±73	1542±39	3949±36	1801±26	10
2000	2037±75	2025±52	3890±71	1802±15	10
2500	2545±83	2583±72	5916±61	1767±32	10
3000	3056±95	3087±49	5947±47	1858±18	10
3500	3654±88	3690±93	7914±39	1813±25	10
4000	4021±76	4032±54	7853±48	1875±19	10
4500	4562±82	4548±89	9867±74	1881±33	10
5000	5019±94	5076±73	9794±58	1947±31	10
ǂ n is the number of nanobars measured. Data are presented as the mean ± SD.

## Sheet: Supplementary Table 2
Supplementary Table 2: The mRNA levels of the integrin ɑ and β subunits (presented in Fig. 1d) in U2OS cells, listed according to the Human Protein Atlas (Ref. 26).
Integrin α	α1	α2	α3	α4	α5	α6	α7	α8	α9	α10	α11	αV	αiiβ
Expression level (TPM)	0.8	6.6	178.6	4.8	64.6	43.3	13.6	0	0.3	0.3	1.4	65.2	1.1
Integrin β	β1	β3	β4	β5	β6	β8
Expression level (TPM)	824.9	3	8.3	209.7	0	8.1

## Sheet: Supplementary Table 3
Supplementary Table 3: Information on oligonucleotide sequences.
shRNAs:
Target protein	Source	Identifier	Target sequence	KD efficiency
Integrin β5	Sigma-Aldrich	TRCN0000296117	AGCTTGTTGTCCCAATGAAAT	0.85
		TRCN0000289121	CTGAGGGCAAACCTTGTCAAA	0.84
		TRCN0000296116	GGATCAGCCTGAGGATCTTAA	0.82
AP2-μ	Sigma-Aldrich	TRCN0000060239	CACCAGCTTCTTCCACGTTAA	0.94
		TRCN0000060241	GCTGGATGAGATTCTAGACTT	0.95
Clathrin heavy chain	Sigma-Aldrich	TRCN0000011216	CGGTTGCTCTTGTTACGGATA	0.88
		TRCN0000007981	CGTGTTCTTGTAACCTTTATT	0.97
FCHo1	Sigma-Aldrich	TRCN0000162794	CACAACCGCTATTGAGCACTT	NA
		TRCN0000164648	GCAGGAAGCGATGAAACGTTT	NA
FCHo2	Sigma-Aldrich	TRCN0000167218	GCTACAGTATTAAACCAGAAA	0.88
		TRCN0000167925	CCAAAGCTTACTTCAGGCAAA	0.75
EPS15	Sigma-Aldrich	TRCN0000007980	CCCAGAATGGATTGGAAGTTT	0.86
		TRCN0000007978	GCAGTGAAACAGCCAACCTTA	0.79
EPS15R	Sigma-Aldrich	TRCN0000233084	GAGCATGCCACCGCCTAAATT	0.77
		TRCN0000233083	AGTCTGGCCTCTCGGACATTA	0.72
Intersectin 1	Sigma-Aldrich	TRCN0000002009	GCACTAGCTGACATGAATAAT	0.64
		TRCN0000002010	GCAGTTGTTTGATGAGCCGTA	0.56
Intersectin 2	Sigma-Aldrich	TRCN0000002385	CCTGGACTGCAAAGAAAGATA	0.75
		TRCN0000318540	GCAGAACGTAAAGCCCAGAAA	0.84
Scramble (negative control)	Addgene	#1864	CCTAAGGTTAAGTCGCCCTCG	NA
DNA primers	Sequence
FCHo2-GFP P1	GATCCGCTAGCGCCACCATGAAGCATGGACAGATATCAACTAAAGAACTAGC
FCHo2-GFP p2	ACTGCTTCCGCTACTGCCACAATCTGCCAAGTATCGTCCAGTGGC
FCHo2 F-BAR-GFP p1	GTCACACTCTTCAAATTCAATAAGACC
FCHo2 F-BAR-GFP p2	GGCAGTAGCGGAAGCAGTGGTTCTTCAGGATCATCCATGGTGAGCAAGGGCGA
FCHo2 IDR-GFP p1	GGTGGCGCTAGCGGATCTGACGGTTCA
FCHo2 IDR-GFP p2	GGCAGTAGCGGAAGCAGTGGTTCTTCAGGATCATCCATGGTGAGCAAGGGCGA
FCHo2 IDR-GFP p3	GATCCGCTAGCGCCACCATGGAATGTCCTGATGCAGATTCG
FCHo2 IDR-GFP p4	ACTGCTTCCGCTACTGCCTACTGTTGGAGTGTTGGCAGC
FCHo2 μHD-GFP p1	ATGGCCAACACTCCAACAGTAGG
FCHo2 μHD-GFP p2	GGTGGCGCTAGCGGATCTGACGGTTCA
FCHo2 ΔF-BAR-GFP p1	ATGCCTGCTAGTGCAGTTGAAGGCATAAAAC
FCHo2 ΔF-BAR-GFP p2	GGTGGCGCTAGCGGATCTGACGGTTCA
FCHo2 ΔIDR-GFP p1	CACAGATTCTGCGTCCTTTTCC
FCHo2 ΔIDR-GFP p2	GCCAACACTCCAACAGTAGG
FCHo2 ΔμHD-GFP p1	GGCAGTAGCGGAAGCAGTGGTTCTTCAGGATCATCCATGGTGAGCAAGGGCGA
FCHo2 ΔμHD-GFP p2	TACTGTTGGAGTGTTGGCAGCAC
Exβ5/Inβ3 p1	AGCTCAAGCTTGCCACCATGCCGCGGGCC
Exβ5/Inβ3 p2	GTTGGGGGTGTTTCCACACTC
Exβ5/Inβ3 p3	GAGTGTGGAAACACCCCCAACATCCTGGTGGTCCTGCTCTC
Exβ5/Inβ3 p4	GTACCGTCGACTGAGTGCCCCGGTACGTG
Exβ3/Inβ5 p1	AGCTCAAGCTTGCCACCATGCGAGCGCGGC
Exβ3/Inβ5 p2	GTCAGGGCCCTTGGGAC
Exβ3/Inβ5 p3	GTCCCAAGGGCCCTGACGCCATGACCATCCTCCTGG
Exβ3/Inβ5 p4	GTACCGTCGACTGGTCCACAGTGCCATTGTAGGA

## Sheet: Supplementary Table 4
Supplementary Table 4: Information on antibodies.
Name	Supplier	Identifier	Dilution
Primary antibodies
Rat anti-integrin β1 antibody (clone 9EG7)	BD Biosciences	Cat#550531	IF 1/100
Mouse anti-activated integrin β1 antibody (clone HUTS-4)	Sigma-Aldrich	Cat#MAB2079Z	IF 1/100
Mouse anti-integrin αvβ5 antibody (clone P5H9)	R&D Systems	Cat#MAB2528	IF 1/100
Mouse anti-alpha adaptin antibody [AP6]	Abcam	Cat#ab2730	IF 1/250
Mouse anti-vinculin antibody (clone hVIN-1)	Sigma-Aldrich	Cat#V9131	IF 1/250
Mouse anti-paxillin antibody (clone 349/Paxillin)	BD Biosciences	Cat#610051	IF 1/250
Mouse anti-talin1 antibody (clone 8D4)	Abcam	Cat#ab157808	IF 1/100
Mouse Anti-Vitronectin/S-Protein antibody (clone VN58-1)	Abcam	Cat#ab13413	IF 1/250
Rabbit anti-FAK (phospho Y397) antibody (clone EP2160Y)	Abcam	Cat#ab81298	IF 1/250
Rabbit anti-Clathrin heavy chain antibody (Polyclonal)	Abcam	Cat#ab21679	IF 1/250
Rabbit anti-integrin β5 antibody (clone D24A5)	Cell signaling technology	Cat#3629S	IF 1/250 WB 1/1000
Rabbit anti-FCHo2 antibody (Polyclonal)	Novus Biologicals	Cat#NBP2-32694	WB 1/1000
Rabbit anti-GAPDH (clone 14C10)	Cell signaling technology	Cat#2118	WB 1/5000
Rabbit anti-GFP antibody (Polyclonal)	Invitrogen	Cat#A-11122	WB 1/1000	`
Mouse anti-mCherry antibody (clone GT857)	Sigma-Aldrich	Cat#SAB2702291	WB 1/1000
Secondary antibodies
Alexa Fluor 488-conjugated goat anti-Mouse IgG (H+L) antibody	Thermo Fisher Scientific	Cat#A-11001	IF 1/500
Alexa Fluor 568-conjugated goat anti-Mouse IgG (H+L) antibody	Thermo Fisher Scientific	Cat#A-11004	IF 1/500
Alexa Fluor 488-conjugated goat anti-Rabbit IgG (H+L) antibody	Thermo Fisher Scientific	Cat#A-11034	IF 1/500
Texas Red-conjugated goat anti-Rabbit IgG (H+L) antibody	Thermo Fisher Scientific	Cat#T2767	IF 1/500
Alexa Fluor 647-conjugated goat anti-Rat IgG (H+L) antibody	Thermo Fisher Scientific	Cat#A-21247	IF 1/500
HRP-linked goat anti-Rabbit IgG (H+L) antibody	Cell signaling technology	Cat#7074	WB 1/1000
HRP-linked goat anti-Mouse IgG (H+L) antibody	Cell signaling technology	Cat#7076	WB 1/1000

## Sheet: Supplementary Table 5
Supplementary Table 5: Test statistics
Figure	Test			Degrees of freedom	Specifics
Fig. 1k	One-way ANOVA			F (10,77) = 140.4	R2 = 0.9480
Fig. 2d	Kruskal-Wallis test			3	H = 1222
Fig. 2i	One-way ANOVA			F (11,130) = 51.98	R2 = 0.8147
Fig. 2m	Kruskal-Wallis test	Vitronectin		5	H = 91.41
		Fibronectin		5	H = 67.31
	Mann Whitney test	Gelatin		n/a	U = 721
	t-test	PLL		t = 0.1371, df = 70.68	R2 = 0.0002843
	t-test	BSA		t = 1.250, df = 73.98	R2 = 0.02083
Fig. 3d	One-way ANOVA			F (4, 68) = 0.4741	R2 = 0.02713
Fig. 3i	t-test			t = 8.129, df = 18.12	R2 = 0.7848
	One-way ANOVA			F (4, 69) = 194.3	R2 = 0.9185
Fig. 4d	Mann Whitney test			n/a	U = 2998
Fig. 4g	One-way ANOVA			F (3, 181) = 39.93	R2 = 0.3983
Fig. 4j	One-way ANOVA			F (7, 205) = 56.32	R2 = 0.6579
Fig. 5h	Kruskal-Wallis test		Number	3	H = 45.30
	t-test		Size 2D	t = 13.61, df = 21	R2 = 0.8982
			Size 3D	t = 5.423, df = 8	R2 = 0.7861
Fig. 6c	Kruskal-Wallis test	U2OS		5	H = 294.2
		A549		5	H = 203.6
		Hela		5	H = 139.3
Extended Data Fig. 3c	Kruskal-Wallis test			3	H = 969.4
Extended Data Fig. 5e	Kruskal-Wallis test			2	H = 58.35
Extended Data Fig. 7a	t-test			t = 12.49, df = 26.95	R2 = 0.8526
Extended Data Fig. 7c	One-way ANOVA			F (2, 96) = 25.46	R2 = 0.3466
*Confidence level is 0.05 for all tests.
