# Supplementary material for: Curved adhesions mediate cell attachment to soft matrix fibres in three dimensions
Source: Nat Cell Biol. 2023 Sep 28;25(10):1453–64. doi: 10.1038/s41556-023-01238-1 (PMC10567576; doi:10.1038/s41556-023-01238-1)
Supplement: Supplementary file 10 — Statistical source data. [file 41556_2023_1238_MOESM10_ESM.xlsx]

## Sheet: Fig. 1i
Nanobar end/side ratio (integrin/CaaX) per cell															Number of nanobars per cell
β1 Gelatin	β1 Fibronectin	β1 Vitronectin	β1 Laminin	β3 Fibronectin	β3 Vitronectin	β4 Laminin	β5 Fibronectin	β5 Vitronectin	β6 Fibronectin	β6 Vitronectin	β8 Fibronectin	β8 Vitronectin			β1 Gelatin	β1 Fibronectin	β1 Vitronectin	β1 Laminin	β3 Fibronectin	β3 Vitronectin	β4 Laminin	β5 Fibronectin	β5 Vitronectin	β6 Fibronectin	β6 Vitronectin	β8 Fibronectin	β8 Vitronectin
0.981927	1.01498	0.930627	0.968593	1.09366	1.04834	1.11389	1.67898	1.81287	1.09692	1.02765	1.00622	1.02888			43	64	121	93	33	72	82	75	64	63	42	70	105
1.01306	0.99938	0.892109	0.952029	0.938122	1.02724	1.02231	1.71959	1.78424	0.973912	1.0958	1.04196	0.991044			86	52	98	51	58	105	135	119	113	87	36	33	70
0.980154	0.946125	1.01169	1.00514	1.02229	0.974077	1.06867	2.00995	1.89905	1.04614	1.04973	0.935146	0.964987			49	57	92	64	56	49	90	67	87	133	56	84	51
0.964529	0.931185	0.946407	1.03253	1.11578	0.91829	1.04784	1.94886	1.79135	1.03254	0.949779	0.978309	0.976113			33	39	73	54	36	83	39	154	34	81	79	102	55
1.0096	0.939704	0.980828	1.03222	1.03558	1.01204	1.0321	1.62767	1.65726	1.06119	0.957816	1.0053	0.942835			151	38	65	35	32	37	54	60	45	66	120	56	42
0.932449	0.918206	0.919721	0.947086	0.975497	1.0683	1.03842	1.72318	1.9101	0.96158	0.914898	1.04437	1.03372			105	42	137	132	78	51	47	46	80	53	117	34	44
0.927917	1.01927	0.921131	1.00512	0.983516	0.978961	1.02104	1.71232	1.65078	1.03376	1.0204	1.02717	1.04897			48	45	146	104	45	85	33	105	78	42	98	43	87
1.00824	0.983806	0.961194	1.01251	0.998262	1.03018	0.938894	1.9343	1.99148	1.00125	0.99354	0.976254	0.935351			72	65	79	117	64	90	47	88	56	44	30	52	49
0.94987	0.981769	0.926788	0.945297	1.01925	0.977541	0.997704	1.83899	1.87416	1.01132	1.03013	0.95978	1.01578			65	110	68	86	39	87	52	61	72	59	136	57	30
0.933549	1.00136	0.937736	0.941341	1.02442	1.01871	0.981027	1.91647	1.69869	1.00671	0.968719	1.06125	0.963036			144	158	124	56	143	42	35	63	89	38	123	33	47
0.96414	0.93974	1.01331	1.01101	0.949424	1.01037	0.97575	2.21003	2.3155	0.936828	0.979057	1.01295	0.979215			60	56	32	63	71	73	57	48	67	57	67	88	63
0.943473	0.963184	0.959115	1.00408	1.00502	1.02549	1.02184	2.22506	2.14682	1.0606	0.962771	1.02752	1.04588			83	34	34	67	50	113	46	101	26	45	86	41	104
															Maximum: 158
															Minimum: 26

## Sheet: Fig. 1k
100	500	1000	1500	2000	2500	3000	3500	4000	4500	5000	(nm)
2.26865	2.09731	2.25497	2.13243	2.06993	1.6897	1.40135	1.26958	1.02378	1.08492	1.08186
2.51609	2.40152	1.89827	2.03264	1.90005	1.56698	1.30328	1.10055	1.02898	0.935845	1.08241
2.644	2.20666	1.89283	2.1612	1.84735	1.65918	1.46548	1.04433	1.07199	1.12538	1.03548
2.23177	2.15613	1.98697	1.8505	1.75048	1.42125	1.26375	1.18455	1.25026	0.980911	0.925784
2.04792	2.01613	2.04886	2.09666	1.77974	1.34846	1.36774	1.12015	1.12124	1.05389	1.09485
2.47747	1.84391	2.22197	1.84118	1.83514	1.36266	1.22257	1.04963	0.935784	0.95203	1.03449
2.3645	2.07522	2.01425	1.95009	1.8703	1.46672	1.35201	1.11894	1.07487	1.00742	1.04854
2.45212	1.98179	1.99484	1.96546	1.94401	1.50533	1.11963	1.14302	1.18193	1.06178	1.00758
