# Supplementary material for: Curved adhesions mediate cell attachment to soft matrix fibres in three dimensions
Source: Nat Cell Biol. 2023 Sep 28;25(10):1453–64. doi: 10.1038/s41556-023-01238-1 (PMC10567576; doi:10.1038/s41556-023-01238-1)
Supplement: Supplementary file 11 — Statistical source data. [file 41556_2023_1238_MOESM11_ESM.xlsx]

## Sheet: Fig. 2d
Pillar vitronectin	Flat vitronectin	Pillar gelatin	Flat gelatin
0.983742	0.801949	0.95829	1.03404
0.780777	0.606364	0.978355	1.09799
1.75353	0.702916	1.00777	0.997783
1.95386	1.37433	0.970044	1.00502
1.63373	0.665789	1.02847	1.03383
2.07536	0.732486	0.960015	0.959674
1.31592	0.790476	0.915726	0.971662
1.5239	0.706428	0.97836	0.963188
1.85988	0.607892	1.00057	0.9491
1.27925	0.673196	0.932954	0.986653
1.73309	1.06842	1.0155	1.0449
1.48377	0.603752	0.935534	0.961429
1.40854	0.658991	0.98286	0.95291
2.27635	0.646453	1.01569	0.995923
2.04983	1.01748	0.993836	0.961381
1.33426	0.882389	0.955691	0.94611
1.42852	0.562876	0.915004	0.947535
0.851123	0.532834	1.04957	0.979264
1.28472	0.615746	0.998971	0.958694
1.9187	0.728653	1.01054	1.06964
1.83864	0.844198	0.952208	0.983344
1.32029	0.624277	0.924262	0.971705
2.07113	0.798896	1.12927	1.02484
1.81652	0.668382	1.04261	0.994045
1.67573	0.679289	0.963317	0.96273
1.61663	0.654906	0.969805	0.966031
1.3935	0.751955	0.951093	0.962104
1.33811	0.58281	0.967209	0.911977
1.39534	0.636386	0.969378	0.983527
1.77907	0.702879	1.0472	1.07715
1.47427	0.698928	1.02835	1.08465
1.75541	0.665047	0.996607	0.977671
1.76849	0.771886	0.959325	0.964318
1.76872	0.943142	0.962075	1.00005
1.52047	0.838949	0.966404	0.94315
1.61205	0.785785	0.937747	0.940752
1.88615	0.73642	1.01847	0.93576
2.44065	0.917503	1.02563	0.947862
1.26991	0.610816	0.925682	0.963092
1.00265	0.574195	0.955512	0.940337
2.12426	0.704611	1.1511	0.991351
2.06492	0.803434	0.977764	0.97169
1.87597	0.709803	0.882443	0.946703
1.96245	0.765845	0.940647	0.943713
2.02724	0.808593	0.976108	0.964555
2.00429	0.711699	0.988408	0.932857
1.90477	0.719439	1.05592	0.953915
1.25454	0.760136	0.9709	0.950008
1.6025	0.722729	0.970823	0.950607
1.33875	0.672644	0.964956	0.918367
2.49987	0.914886	0.938248	0.969368
2.01079	0.681333	0.923248	0.916698
1.90361	0.634294	0.912529	0.942345
2.29065	0.67553	0.895068	0.937306
1.66929	0.715539	0.974124	0.946198
2.33794	0.890225	0.969807	0.947929
1.69776	0.784903	1.00094	0.955745
1.77632	0.723493	0.902026	0.96517
2.00755	0.778399	0.908119	0.909879
1.54304	0.878374	0.873885	0.918851
1.61859	0.739402	0.85689	0.912817
1.95422	0.777112	0.981713	0.991828
2.05411	0.921359	1.01291	0.946228
2.41492	0.832854	0.982619	0.925711
1.4459	0.690992	0.925836	0.947243
1.95702	0.692621	1.01219	0.94956
1.81753	0.718433	0.986456	0.928349
2.20385	0.730506	0.933143	0.893077
2.02395	0.813497	0.988475	0.969288
1.70003	0.720035	0.848979	0.94299
1.47536	0.765054	0.991084	0.981991
1.84514	0.869408	0.977828	0.951657
1.52034	0.683319	0.972918	0.940962
1.68749	1.03543	0.997212	0.996359
1.79285	0.855889	0.971345	0.931472
1.68578	0.856569	0.887177	0.906357
2.27275	0.910269	0.878054	0.899274
2.20437	0.787947	0.963814	0.901209
1.77789	0.85929	0.97134	0.964955
2.46214	0.808361	0.97396	0.957543
2.57619	0.844138	1.02685	0.938512
2.05512	0.714599	0.960138	1.00239
2.39672	1.09079	1.01277	0.98422
1.22199	0.597266	1.0896	0.988693
1.74907	0.856304	1.03177	0.935058
1.32037	0.72213	0.904526	0.875709
1.77633	1.04192	0.969102	0.92368
0.881345	0.754578	0.961527	0.958789
1.62039	0.787617	0.813879	0.85815
1.34403	0.954502	0.903633	0.939588
1.86692	1.1465	1.09208	0.976687
1.38712	0.761769	0.938249	0.964586
1.22907	0.720353	1.01815	1.00577
2.51346	1.15341	1.02951	0.9997
1.54433	0.697603	0.991828	0.973671
1.51976	0.726588	1.01011	0.982577
1.97557	0.743719	1.0506	0.890874
1.86446	1.12868	0.964879	0.739591
1.63769	0.724698	1.02824	0.979698
1.40961	0.735537	0.923187	0.96384
1.79009	0.970741	0.953867	0.95499
1.32056	0.923961	1.08137	0.977033
1.0376	0.806036	0.899252	0.947725
1.09424	0.797054	0.977867	1.00935
1.52194	1.0073	1.07018	1.02734
1.49873	0.843657	1.07917	0.993032
1.74381	0.83435	1.01452	0.97095
2.0169	0.905662	0.953518	0.932328
2.13292	0.926076	0.964282	0.953316
2.24256	0.847091	1.03574	0.970209
1.62678	0.738337	0.882809	0.924818
1.92639	1.02346	0.939408	0.940569
1.81973	0.87468	0.892465	0.928848
1.43797	0.941025	0.919947	0.88684
1.35362	0.795693	0.890924	0.901208
1.13999	0.82971	0.866366	0.969905
1.23792	1.00742	0.960244	1.02987
1.01696	1.16041	1.02104	1.01281
1.35709	1.29832	0.944769	0.979661
1.40681	1.06853	1.10158	0.966237
2.5611	1.31559	1.0397	1.00227
1.85744	0.93586	1.0374	0.973977
2.54617	0.915031	1.00323	0.982884
1.6033	1.04444	0.986724	0.963872
1.9575	1.04562	0.949638	0.938752
1.73999	1.08152	0.89572	0.897067
0.988655	0.816438	0.881774	0.945712
0.988206	1.00428	0.901481	0.873531
1.06101	0.996018	1.05835	0.95456
1.34587	1.12455	1.01544	0.992051
1.48994	1.20974	1.01573	1.01538
1.12397	1.06076	1.05794	1.03106
1.59101	1.0136	0.885986	0.944021
1.52241	0.880469	1.03308	1.00012
1.48751	0.775563	1.02535	0.973332
1.86212	1.03066	0.994023	0.960744
2.33646	1.0977	0.958076	0.959404
2.43779	0.995377	0.959874	0.952762
0.954277	0.840381	1.00653	0.960533
0.860447	0.855348	0.95581	0.925463
1.09876	1.0053	0.778072	0.805233
1.45189	1.12661	0.884343	0.978503
1.18406	1.07135	1.06859	1.04704
1.78256	1.51265	1.06519	1.03303
2.22559	1.48526	1.00009	1.01039
1.65208	1.04339	0.994462	0.980007
2.44968	0.958622	0.986548	0.99397
2.41974	1.27616	1.00204	0.970097
1.75728	0.776295	0.961587	1.00284
1.74445	1.01757	0.997575	0.979451
0.795067	0.781463	0.978445	0.939366
1.71185	1.34629	0.868474	0.880364
1.70777	1.16503	0.758618	0.856715
1.21623	1.17666	0.887054	0.938409
1.18523	1.06576	1.15317	1.03721
1.49465	1.31376	1.01164	1.01099
1.88905	1.09841	1.07103	1.06279
2.08186	0.997248	1.12916	1.04016
1.38478	0.746358	1.00439	1.02696
1.51701	0.853799	0.996709	0.991034
0.825225	0.640232	0.925015	0.997066
0.96325	1.05962	0.90555	1.00863
0.980289	0.783588	0.924358	0.938315
0.960649	0.974454	0.882965	0.939523
1.25539	1.36846	0.893182	0.941205
1.49738	1.43565	0.871261	0.888944
1.95514	1.52712	0.947936	0.951507
1.75637	1.23548	1.06547	1.02293
1.45435	1.2289	0.985016	0.984189
2.06324	1.13378	0.970872	1.02807
2.81486	0.757786	0.990749	1.01879
0.880078	0.965391	1.09659	0.986186
1.06332	0.74364	1.02545	1.02213
0.717908	0.759591	1.02968	1.00377
0.975171	1.07852	0.974497	0.94013
1.53692	1.36529	1.00592	1.00729
1.1691	1.09561	0.943569	0.99217
1.63083	1.39563	0.912903	0.927528
1.66	1.3692	0.925835	0.944885
1.67365	1.44938	0.881143	0.909281
1.81191	1.08745	0.878512	0.976737
1.77786	0.76905	0.945722	0.967319
0.923304	0.97261	0.944845	1.02279
0.716059	0.782175	0.984906	0.989363
1.06893	0.920882	1.01641	1.07401
0.963512	1.20675	0.946254	0.966862
1.05823	1.15539	1.03733	1.00606
1.8877	1.21493	0.90852	0.945948
1.59787	1.25343	0.971626	0.954234
1.47139	1.1461	0.977251	0.924651
1.39002	0.973445	0.882921	0.96231
1.7146	1.2977	0.932456	0.963091
1.50646	0.827152	0.96825	0.984091
0.96462	0.850704	0.994337	1.02153
0.790966	0.687183	1.07189	1.06819
0.857872	0.651576	0.997009	1.06082
0.868168	0.990598	1.01943	1.08712
0.850195	0.766221	1.0978	1.0478
1.00265	0.990707	1.04242	1.01845
1.06745	1.13995	1.01704	0.87313
1.61067	1.16047	0.94968	1.01664
1.51569	1.26403	0.976582	0.928502
1.54958	1.51918	0.906883	0.866148
1.47144	0.925642	0.943908	1.00084
1.37753	0.85022	0.981443	0.968904
0.823044	0.663691	0.945981	0.959324
1.17708	0.681473	0.885292	0.966238
0.674949	0.698123	0.924834	1.02761
0.954264	0.640505	0.945108	1.01231
0.787663	0.714856	1.07652	1.03239
0.81855	0.888565	1.06954	1.03927
1.25303	0.905567	0.96308	0.97807
1.65124	1.13461	1.061	1.0499
1.73297	1.25589	0.965126	1.02355
1.54964	1.25781	1.02628	1.0353
1.65635	1.0373	0.974011	0.971747
1.9646	1.09054	0.978156	0.987004
0.690848	0.710877	0.976513	0.972157
1.02746	0.633355	0.93958	0.963796
0.735636	0.686287	1.04792	1.03425
0.935611	0.698652	0.970047	1.08009
0.933391	1.02613	1.05576	1.07495
0.895022	0.833112	0.94657	1.01642
1.20672	1.02222	1.03953	1.03048
1.11513	1.02313	0.951644	0.888314
2.01013	1.65492	0.970044	1.00783
1.60563	1.13556	1.09293	1.06309
1.23513	1.21213	1.14931	1.02492
1.82245	0.806125	0.962295	0.973982
1.05759	0.710079	0.933812	0.993186
0.848114	0.608262	0.991002	0.988742
0.88407	0.684862	1.01517	0.943514
1.21047	0.726667	0.999107	1.03637
0.790935	0.768118	1.03993	1.0509
1.54225	1.0045	0.981735	0.982179
1.35961	0.776462	1.11044	1.04101
1.89692	1.21588	1.0325	1.0559
1.65512	1.33692	1.13312	1.03902
1.76182	1.5047	1.11507	1.02391
1.95504	1.1277	1.05664	1.04715
0.895684	0.792919	1.02224	1.0372
1.12491	0.841454	0.932503	0.828781
1.68336	1.68505	0.928527	0.974246
2.27147	0.959923	1.02946	0.989027
1.51767	0.881331	0.972935	0.971117
1.1234	0.95693	1.09902	1.06959
1.27984	0.585798	1.06767	1.06354
0.979916	0.549506	0.992659	1.04688
1.10996	0.576003	1.06776	1.084
0.851896	0.806624	1.08452	1.05733
1.46141	0.954302	1.06907	1.01523
1.48101	0.808058	1.02934	1.05138
1.80475	0.90504	0.959174	1.04678
1.46554	0.884575	1.12168	1.06714
2.28107	0.948346	0.957074	0.999114
1.61865	0.896892	1.02752	0.937575
1.34641	0.566268	0.893413	0.901742
1.10858	0.526162	0.977314	0.892744
0.965752	0.525108	0.980456	0.997259
1.05776	0.605418	1.03459	1.04435
1.53461	0.784607	0.991344	1.01519
1.99558	1.55986	1.05942	1.08703
1.62983	0.884839	1.07424	1.08075
1.7324	1.06246	1.01376	1.03659
2.0884	1.75845	1.00296	0.992403
1.98623	0.95132	1.0653	1.01474
1.46887	0.880388	1.09044	1.06128
1.73531	0.984767	0.996165	1.0246
1.99068	1.44211	0.928739	0.895977
1.87077	0.57324	0.986442	1.00741
2.40667	0.65895	0.988483	0.859228
1.89969	0.54832	0.967509	1.0028
1.83236	0.619337	1.10119	1.06729
1.40636	0.549414	0.997802	0.997685
1.14593	0.532369	1.03933	1.02847
1.54934	1.56852	1.02806	0.983303
2.47291	1.10211	1.01283	1.02941
1.33178	0.80031	1.06922	1.03106
1.51714	1.11406	1.00673	1.06777
1.8923	0.987946	1.12213	1.01294
1.90808	1.2515	0.988784	0.974833
2.16272	1.54002	1.08327	1.01277
1.72293	0.933018	0.972501	0.966888
2.38406	0.763116	1.04505	1.0078
1.50006	0.690613	1.10621	1.14559
2.48109	0.764258	1.14476	1.12056
2.81004	0.752304	1.03749	0.947859
1.90053	0.846435	1.02805	1.02291
2.54083	1.40389	1.03753	1.0291
1.42444	0.721145	1.12339	1.04169
1.57272	0.653822	1.00018	1.0258
1.60589	0.637015	1.1101	0.980837
1.30395	0.614229	1.20403	1.05547
1.03147	0.586467	1.04319	0.993685
0.911126	0.545699	0.987425	0.975102
0.935591	0.575428	1.07326	1.03721
1.72105	0.855967	1.05945	0.971876
2.01999	1.06206	1.0631	1.05655
1.88811	1.21905	1.08125	1.09731
1.16314	0.759322	0.984161	1.05235
1.64876	0.980084	1.05504	1.04088
2.52297	1.08702	0.994937	1.05728
1.90721	0.974171	0.985378	1.03658
3.1323	1.97406	1.05721	1.07123
2.04303	0.94672	1.07191	1.01099
2.12512	0.774697	1.00284	1.0185
2.44873	0.784626	1.07928	1.07071
2.64075	0.827186	1.17976	1.00835
2.31629	0.763432	1.01898	1.04685
1.83404	0.797197	1.10456	0.986095
2.48218	1.11253	1.05783	1.10457
2.70387	1.36875	0.996038	1.09194
2.40226	0.850888	1.05588	1.06864
2.22931	1.48154	1.03578	1.03976
1.64505	0.921514	1.08045	1.0588
1.33379	0.674158	1.06503	1.02309
1.33358	0.672777	1.06432	1.08813
1.37513	0.591817	1.02522	1.00891
1.20182	0.611565	1.02931	1.08795
1.22254	0.622504	1.07284	1.07572
0.729334	0.540065	1.03159	1.03348
1.90207	1.08715	1.01075	1.04525
2.11877	1.0198	0.986698	1.02085
1.21584	0.748306	1.06955	1.0995
1.5355	0.83788	1.07797	1.0832
1.87088	0.726747	0.939535	1.06732
2.03325	0.755493	1.05731	1.08655
1.87746	0.772291	1.0277	1.02134
1.83437	0.811506	1.10823	1.05317
1.69596	0.763227	0.985773	1.03585
2.41384	0.848815	0.957964	0.936441
1.90172	0.826409	1.08469	1.00462
2.09903	0.797301	1.05917	1.07245
2.25535	1.03286	1.0107	1.04265
2.60339	1.67412	1.18809	1.05696
2.76177	1.18173	1.12304	0.987842
2.29231	0.979361	1.06988	1.08645
2.05032	1.33999	1.12831	1.06451
1.83373	1.19561	1.00697	1.0246
1.86564	0.987807	1.02904	1.03945
1.46566	0.664552	1.03481	1.05616
0.901743	0.699754	1.03625	0.966072
1.4563	0.734319	0.940888	0.968538
0.852125	0.596801	0.895433	1.08212
1.07719	0.822128	0.959549	1.04737
2.30845	1.02563	1.12362	1.00285
2.09025	1.10737	1.03182	1.00016
1.47649	0.811196	1.0699	1.06394
1.41947	0.770495	1.07129	0.977934
1.8138	0.688501	0.824772	0.872994
1.81313	0.727291	0.909742	0.901774
1.83655	0.762672	1.12109	0.983885
1.25146	0.756545	0.915219	0.948272
2.13436	0.870835	0.944007	0.94156
1.91513	0.886915	0.993693	0.916142
1.88673	1.01873	0.982009	0.853714
2.32996	1.01145	0.945259	0.965575
2.65099	1.31576	0.993899	0.916468
1.72535	0.979771	0.917226	0.956554
1.10397	0.843372	0.922549	0.950679
1.20358	1.00178	0.940272	0.865813
1.43227	1.07338	0.876144	0.941248
2.07397	1.53201	1.06996	0.917417
1.3337	0.87872	0.926952	0.926802
1.07583	0.711755	0.885346	0.888125
0.780486	0.642083	0.821809	0.818557
0.902873	0.721715	0.895699	0.718305
1.39238	1.43	0.69541	0.580975
2.03341	1.07257	0.881632	0.88318
3.0165	1.80231	0.906109	0.913346
2.0694	0.746161	0.855321	0.944338
2.1555	0.842353	0.931964	0.904572
1.57097	0.753973	0.947557	0.931808
1.37591	0.769346	0.980528	0.916641
1.58239	0.803285	0.967755	0.928513
1.3638	0.754622	0.924019	0.925607
1.5421	0.97529	0.986008	0.995075
2.51554	1.02327	1.0146	1.03638
2.34023	1.04473	1.06083	1.02832
2.50116	0.954932	0.910817	0.911797
2.07948	0.921588	0.998743	0.94724
1.23561	0.831888	1.04939	0.988132
1.13555	0.942054	1.01438	0.901694
1.4156	0.891679	0.879306	0.876792
1.54528	0.950519	0.969653	0.846966
4.4908	1.58622	0.837458	0.727915
1.02752	0.878942	0.675575	0.638865
0.916978	0.788494	0.561077	0.538562
0.738163	0.679979	0.937217	0.901292
0.77281	0.691639	0.806155	0.920808
0.854432	0.730435	0.886316	0.970802
2.45986	1.23075	0.928174	0.937727
2.26795	1.82337	1.01723	0.952391
1.51267	0.701894	1.08757	0.944439
1.80626	0.812252	1.02839	1.00253
1.7023	0.79553	0.934634	0.991815
1.73643	0.781628	0.917345	0.978367
1.49825	0.831002	1.03206	1.01577
1.46634	0.879992	1.03197	1.00699
1.80197	1.01818	1.05582	1.04652
2.97925	0.962411	1.01568	1.01048
1.8542	0.954889	1.00931	1.03828
2.60801	1.19035	0.95396	0.951747
2.19663	0.983611	0.968565	0.996091
0.963547	0.806609	1.06506	0.970741
0.891748	0.803688	0.979302	0.919278
1.05811	0.895206	1.08928	0.854738
1.80955	0.996402	0.810049	0.784754
1.23224	0.972454	0.798714	0.741872
0.976655	1.06905	0.704584	0.625474
1.09515	0.824488	0.627978	0.584398
0.798783	0.749897	0.923703	0.894835
0.801919	0.691296	0.811296	0.862773
0.853951	0.656333	0.878521	0.889558
0.650846	0.878955	0.933608	0.932831
2.73363	1.29148	0.988798	0.990836
2.35049	0.92898	0.870878	0.932077
1.99578	0.925239	1.06028	1.03068
1.58266	0.814289	0.909226	1.012
1.25678	0.753305	1.04513	1.03743
1.7387	0.794482	1.03411	1.00426
1.33476	0.804488	1.052	1.06706
1.84603	0.953707	1.04749	1.03716
1.94232	0.902878	1.04824	1.04075
2.0433	0.93085	1.09301	1.08617
2.10099	0.957628	1.00745	1.06056
2.45116	1.02527	1.0324	1.01956
1.30721	0.926535	1.09197	0.996624
1.04443	0.911363	1.06289	0.975976
1.29567	0.897008	1.02326	0.931899
1.30918	0.948411	1.08679	0.891291
1.68295	1.05842	0.869963	0.845504
1.13456	1.10882	0.738144	0.777038
0.847303	0.919332	0.796189	0.725611
0.869415	0.867972	0.719289	0.653989
0.847274	0.724078	0.678723	0.554205
0.67453	0.684834	0.748424	0.509415
0.713782	0.64659	0.648462	0.628448
2.26474	1.08089	0.833457	0.874994
2.37257	1.01194	0.865607	0.905492
2.08199	1.01231	0.868336	0.853387
2.02645	0.895727	0.914726	0.930643
1.79529	0.925845	0.892604	0.947627
1.68033	0.834218	0.928547	1.01625
1.61138	0.912592	0.921558	1.00555
2.98419	0.923833	0.914743	0.937153
2.57242	0.947289	0.930291	1.05183
1.71537	0.982876	0.944124	1.02817
1.74329	0.974028	0.961054	0.969616
1.70734	0.936011	1.00533	1.02905
1.73	0.934963	1.21374	1.04635
2.21755	1.3996	1.07153	1.09349
1.76937	1.18531	0.979455	1.01296
1.33	0.948955	1.07568	1.00386
2.0804	1.47468	1.04831	1.01189
1.6238	1.13763	1.0902	0.997255
0.975869	0.974849	0.943317	0.902781
1.00612	0.949141	0.94548	0.865646
0.799049	0.77301	0.807118	0.793044
1.05838	0.763117	0.758128	0.747155
0.802687	0.691199	0.775698	0.743998
0.835451	0.69301	0.705606	0.712916
1.22661	0.749311	0.819281	0.722058
1.99819	1.37274	0.906521	0.727171
3.20008	1.09178	0.848385	0.812329
1.58508	0.908219	0.91686	0.879223
1.54753	0.865197	0.894889	0.871553
3.12948	0.949064	0.927707	0.967357
2.42515	0.986241	0.903491	0.928407
2.35716	1.02738	0.885118	0.976811
2.69063	1.07177	1.04883	0.999757
2.27816	1.46919	0.909082	1.04108
1.90862	1.09081	0.974099	1.0611
3.29504	1.43346	0.917723	1.06908
1.82467	0.99718	0.980305	1.05749
2.22996	0.968141	0.885761	1.05042
1.47719	1.00912	0.993505	0.970458
1.51402	0.972805	1.04397	1.05851
1.28257	0.885582	1.05191	1.07006
0.995497	1.1663	1.16524	1.16101
1.16457	1.0836	1.10739	1.06386
0.977203	0.912375	1.05865	1.00556
1.1158	0.999758	1.072	1.00443
0.951591	0.882038	1.06502	1.01585
1.25109	0.774762	1.38769	1.05456
0.74348	0.686583	1.00025	0.963742
1.00771	0.726928	0.943755	0.905076
1.81801	0.789259	0.98874	0.912991
2.58974	1.13122	0.922625	0.836226
1.8497	0.804571	0.771967	0.807692
1.39342	0.787412	0.819903	0.805308
1.66308	0.939849	0.860716	0.777045
2.32244	1.01547	0.750979	0.762276
1.59371	0.906982	0.846562	0.899642
2.04537	1.01662	0.907471	0.98339
1.88901	1.00699	0.90716	0.967983
2.59897	1.41952	0.941322	1.01846
2.89851	1.40904	1.07449	1.08298
2.80805	1.42998	1.10088	1.11204
2.19615	1.09622	1.00204	1.07839
2.93065	1.69846	1.01765	1.10472
1.05099	1.05409	0.944779	1.0879
2.19543	1.34758	1.00648	0.996766
1.5089	1.0347	0.974592	1.06086
1.37817	1.04968	0.950767	1.0622
0.649208	0.906771	1.2023	1.02167
1.58391	1.36919	1.07891	1.08941
1.14827	0.966596	1.11074	1.08812
1.28245	0.948017	1.11677	1.02554
1.08089	0.903922	1.01184	0.992125
1.0043	0.775079	0.96696	0.972837
0.812218	0.715481	0.93745	0.957738
1.93844	0.909395	0.886441	0.928211
1.54104	0.767279	0.943895	0.927027
2.12508	0.784638	1.00692	0.898148
2.18902	0.82039	0.879951	0.861426
2.18803	0.920045	0.792237	0.83834
1.23438	0.867847	0.903218	0.885388
2.12861	0.992427	0.835638	0.890658
2.20451	1.06143	0.869678	0.951726
2.55287	1.17311	0.951256	1.03409
2.86712	1.71675	1.09049	1.03865
2.33619	1.27119	1.13943	1.1381
2.68016	1.23052	1.05757	1.10858
1.57227	1.30731	1.03964	1.10189
1.81254	1.20633	1.07636	1.03981
1.18701	1.17635	1.08825	1.09918
1.08649	1.04194	1.06804	1.15288
1.18131	0.978432	0.98304	1.10023
1.26088	1.28637	0.985059	1.06733
0.954643	0.911088	1.19323	1.12346
0.901883	0.949017	1.1257	1.04322
1.11401	0.993566	0.999142	1.01023
1.00396	0.803344	1.0509	1.02149
1.31315	0.817108	1.11029	1.1121
1.06537	0.682354	1.10903	1.12024
1.03599	0.731892	1.07307	1.05169
1.53159	0.745391	0.919842	0.950896
2.25479	0.872043	0.983822	0.99282
1.7759	0.855872	1.35807	0.974197
1.92191	0.811939	0.910105	0.903917
1.90623	0.968636	0.947513	0.899341
1.97965	0.973189	0.801836	0.875941
2.7485	1.14336	0.87864	0.869856
1.63173	0.88582	0.986784	0.886266
3.78588	1.45152	0.940018	0.930819
3.19526	1.83788	1.01684	0.956548
2.31484	1.17563	1.23332	0.980172
2.16278	1.07865	1.02421	0.979874
2.24325	1.33211	1.06285	1.06259
1.50251	1.0062	1.03469	1.0733
2.38993	1.3274	1.16636	1.07617
1.78625	1.28316	1.00847	1.07142
0.925286	1.07442	1.03115	1.08417
1.04735	1.11352	1.09549	1.15943
0.991713	1.21432	1.03829	1.1824
0.871867	0.905048	1.03593	1.15759
0.76191	0.785316	0.991872	1.02324
0.892732	0.677998	1.13762	1.05605
1.17053	0.809755	1.08413	1.04403
0.849369	0.619216	1.08811	1.05308
1.01286	0.658762	0.96304	1.0386
1.95911	0.699618	0.936988	0.957624
2.36335	0.842229	0.926877	0.932634
2.18981	0.866225	0.893861	0.873577
2.40207	1.11293	0.949855	0.926674
2.76385	1.76486	0.886393	0.842002
2.68858	1.04922	0.934495	0.835757
2.12681	0.872886	0.783858	0.800226
2.06544	1.29115	0.952689	0.919326
2.54139	1.5052	0.96622	0.918384
2.23641	0.965875	0.903908	0.919932
2.18591	0.976349	0.931341	0.912944
1.80708	0.944061	0.945598	0.910224
0.802787	0.793184	0.910073	0.945713
2.28538	1.05717	0.922798	0.952531
1.69687	1.07293	0.986381	0.962794
1.16924	1.15608	0.913747	0.940311
0.935621	0.963507	0.986879	1.03558
0.892377	0.993034	0.954563	0.924954
0.901117	0.812363	0.990657	0.951591
2.94215	1.36678	1.03483	1.01673
0.975652	0.903986	0.978285	1.01029
0.868164	0.670967	0.887236	0.9458
1.24141	0.730896	0.906257	0.911603
1.14386	0.684581	0.914728	0.985223
1.51293	0.685918	0.932858	0.97925
1.56792	0.74304	0.988115	1.09145
1.63615	0.775217	1.00745	0.996426
0.902185	0.74483	0.911413	0.890301
2.70228	1.3451	0.948914	0.93457
2.12949	1.21611	0.959517	0.954061
2.45663	1.44401	0.853752	0.910697
1.92219	0.983847	0.976145	0.99562
2.19138	1.26137	0.892929	0.935202
4.48265	2.84233	1.01474	1.06883
2.74518	0.921172	1.0232	0.951664
1.93256	0.802951	0.942731	0.954812
1.77874	1.01174	1.03064	1.01967
1.77914	1.35941	1.06821	1.08407
1.92897	0.915209	0.969989	1.11934
1.64989	0.806832	0.985271	1.11929
1.17884	0.891236	0.944678	0.946036
1.23452	0.913072	1.18573	0.995004
1.14006	0.992973	0.917256	0.9934
0.930331	0.904436	0.978759	0.914483
0.724344	0.760688	0.862702	0.866599
0.704354	0.756789	0.917788	0.889736
0.904939	0.67321	0.966338	0.964223
1.0154	0.723519	0.978667	0.955497
1.46734	2.33687	1.05778	1.0243
1.46833	0.775473	1.0563	1.07337
1.71594	0.965757	0.994279	1.0469
1.23712	0.741273	0.998299	1.05107
1.65857	0.793629	0.98848	1.07605
1.99247	0.928963	1.03737	1.11433
2.32075	0.832376	0.991765	0.963469
2.32197	1.43741	1.0246	1.05021
2.41253	0.981489	1.10428	1.08914
2.53783	1.4211	1.04437	1.09256
4.91834	2.9809	1.04352	1.08464
1.78438	1.52432	0.914643	0.975554
1.98578	1.54421	1.10992	1.02208
2.70471	1.22167	1.1551	1.03775
2.96245	1.42965	0.990228	1.05939
1.45111	1.13667	0.990956	1.13719
0.952507	0.824637	1.08018	1.19296
1.02852	0.711825	1.07632	1.15634
1.03643	0.796294	1.12087	1.15166
0.714957	0.865203	1.03405	1.16542
0.655737	0.762204	1.02786	0.983264
0.797043	0.739333	1.00322	1.16614
0.759112	0.66619	1.16884	1.19915
1.35961	0.851665	1.20887	1.30233
1.60482	0.724351	1.13134	1.25339
1.21698	0.672161	0.932815	1.04323
1.16771	0.719397	1.10464	1.10959
1.28873	1.11541	0.899123	0.939274
1.48624	0.863984	0.916611	0.957937
1.61909	0.754247	1.00917	0.993723
1.66582	0.862946	1.07895	1.13373
2.42892	0.868595	0.969684	1.06732
1.79999	0.922727	1.06488	1.1286
1.35573	0.78168	1.01637	1.03844
1.49965	1.08488	1.17468	1.10658
0.911944	0.82365	1.10595	1.01812
1.49027	0.828754	1.0472	1.07466
1.92186	1.11035	1.00607	1.11308
1.44702	0.928982	1.07906	1.07778
1.57032	1.22339	1.11935	1.13452
1.23982	1.07373	1.08134	1.10102
1.54318	0.843197	1.05505	0.985086
0.985447	0.828377	0.954726	0.905647
0.932072	0.736846	1.00707	0.991046
0.890993	0.835762	1.0206	0.947145
0.970526	0.654743	1.16338	1.04253
0.732036	0.577776	1.05425	0.985006
0.764497	0.568421	1.19077	1.13424
0.981154	0.643141	1.03138	1.0732
0.88734	0.636401	1.08928	0.989066
1.56161	0.726804	0.973007	1.05128
1.10307	0.795594	1.02883	1.06118
1.01362	0.691009	1.02212	1.03087
1.70496	0.89455	1.15144	1.15009
1.96611	1.00711	1.00013	1.03541
1.70956	0.841404	1.15612	1.1469
0.903636	0.671406	1.18636	1.12524
1.36298	1.12131	1.08561	1.07768
2.01302	0.838612	1.00574	0.92215
0.916398	0.678293	1.01684	0.980829
0.997741	0.637302	0.965561	0.888405
0.923036	0.673301	0.943163	0.86733
1.30973	0.796744	0.999407	0.905323
1.40095	0.691946	0.91889	0.97965
0.952198	0.627967	1.27255	0.933188
1.173	0.676138	0.878404	0.869306
1.38447	0.781859	1.02977	1.00946
1.49008	1.25385	1.1172	1.10449
1.47695	0.872297	1.02982	1.19131
1.00135	0.787918	1.00504	1.20699
0.777904	0.586174	1.06063	1.0897
0.746967	0.602065	1.02537	1.07849
0.919965	0.642687	1.02703	0.958636
1.13495	0.669506	1.23107	1.08031
1.05267	0.920071	1.13543	1.06734
1.81943	0.882556	1.16213	1.07749
1.66729	0.815772	1.08259	0.978508
1.08768	0.890778	1.0338	0.934265
1.60091	1.62526	1.15571	0.926934
1.05519	0.683311	0.988997	0.887078
1.3469	0.88547	0.827663	0.868002
1.09137	0.733791	1.02595	0.930578
1.5848	0.890027	1.02878	0.934085
1.994	1.00247	1.22632	0.997692
2.5237	1.62894	1.01146	1.04259
1.51946	0.88227	1.06974	1.1893
1.86912	1.1046	1.01351	1.21166
1.85039	1.02911	1.16227	1.19933
1.72979	1.29066	1.05172	1.15599
1.78717	1.25448	1.18171	1.13498
2.18502	1.08773	1.16629	1.1864
1.86376	1.13699	1.10977	0.992989
1.99831	1.10246	1.21826	1.06763
1.82731	0.924532	1.13116	1.06179
1.26886	0.820307	1.10177	1.08923
1.98466	0.981916	1.08512	0.983276
1.9583	1.10538	0.922643	0.985389
2.13663	1.1109	0.833293	0.943615
1.26508	1.00004	1.01336	0.920276
1.40404	1.14844	0.859165	0.917933
2.17205	1.56488	0.937492	0.929304
1.61616	1.40191	0.987799	0.91123
1.58991	1.61439	1.09691	1.04994
2.16994	1.68755	1.0004	1.08937
2.67957	1.89427	1.11168	1.19087
2.56645	1.77129	1.03013	1.20308
2.52504	1.72639	1.15748	1.23163
2.19987	1.54082	1.12629	1.27288
1.88632	1.3998	1.0844	1.12927
1.46488	1.03864	1.11315	1.07571
1.38196	0.998079	1.17621	1.1307
1.86541	0.887416	1.26655	1.12918
1.8669	1.07675	1.26367	1.18244
1.99372	1.09627	1.24055	1.06245
1.42688	0.933636	1.14886	1.02673
1.7565	0.971342	1.13491	1.04415
1.49209	0.927107	1.13364	0.96586
1.27554	0.817954	0.935776	0.999129
1.68329	0.853052	0.926749	0.952309
0.950884	0.572915	0.961423	0.972632
2.66685	1.27073	0.88184	0.903812
1.35079	0.903564	0.910172	0.918794
1.94605	1.01954	0.936111	0.878928
1.1926	0.835169	1.15269	1.04415
2.31237	1.06475	1.15615	1.12272
2.52598	1.15984	1.08127	1.24444
1.77744	0.954651	1.1867	1.11024
1.27827	0.743745	1.19037	1.25851
1.61686	0.841707	1.06785	1.12806
1.27131	0.846013	1.14778	1.2233
1.37172	0.820807	1.18127	1.11634
1.49922	1.0549	1.10699	0.989988
1.68979	0.965336	1.28117	1.1566
1.35281	1.12495	1.21549	1.14379
1.84627	1.15843	1.12962	1.04571
1.55939	1.38388	1.10473	0.99044
1.64057	1.32553	1.07995	1.02324
3.14367	1.8074	1.03056	1.06444
3.18683	1.8669	0.840737	0.935441
2.61089	1.81785	0.869078	0.933706
2.70517	1.66058	0.987933	0.99469
2.41058	1.759	1.03191	0.976961
1.66815	1.39452	0.8981	0.851608
1.79032	1.11799	0.962765	1.00294
1.6467	1.06161	1.15246	1.04989
1.3325	0.856655	1.01632	1.14199
2.08576	1.12666	1.10549	1.20085
1.31747	0.926118	0.968726	1.03678
1.544	0.865355	1.12169	1.1947
2.17433	1.08761	0.995552	1.08159
1.46365	1.01299	1.35575	1.45819
2.13437	1.06159	1.1161	1.0256
1.44673	0.803262	1.12917	1.091
1.04315	0.664704	1.17836	1.19829
1.31167	0.773043	1.31597	1.32523
1.28284	0.815049	1.16571	1.07014
1.83794	1.00195	1.09985	1.01085
1.26238	0.758323	1.13596	1.02392
1.45943	0.867765	1.11142	1.0605
1.92332	1.11642	1.18127	1.03475
1.84121	1.08153	1.00129	0.990954
1.56342	0.877362	0.88788	0.923268
1.31748	0.892185	0.928224	0.919612
2.17225	1.0568	0.90957	0.928911
1.89996	1.01415	0.943293	0.8695
1.8608	1.0242	1.26235	1.06433
1.27336	0.905718	1.09104	1.06907
1.4448	0.972143	1.054	1.01674
1.33042	1.04588	1.06916	1.18542
1.17495	0.959709	1.1317	1.20898
1.17997	1.00682	1.06049	1.12646
1.57284	1.26664	1.06018	1.15408
2.97774	1.68355	1.08704	1.05909
2.79662	1.73518	1.21661	1.05083
2.25575	1.49323	1.00234	1.06348
1.85455	1.29239	1.12238	1.03672
2.11183	1.47186	1.19888	1.08918
2.16399	1.2759	1.19758	1.16817
1.89645	1.07535	1.2234	1.13498
2.00807	1.03926	1.16137	1.08606
2.25592	1.0972	1.11582	1.10571
2.21064	1.12515	1.18794	1.39019
1.35407	0.82917	1.03544	1.07272
1.7346	0.955279	0.992759	0.997306
1.79277	1.004	0.975434	0.81043
2.05796	1.13168	1.31997	1.12249
1.09177	0.741839	1.21773	1.10788
1.60805	0.904917	0.982527	1.01575
1.07763	0.736346	1.03168	1.13261
1.2369	0.717952	1.14214	1.18242
1.3761	0.75677	0.942604	1.08418
1.62595	0.889105	0.943013	1.05585
1.36813	0.789719	1.01832	1.01799
2.36877	1.23709	1.05666	1.11138
2.4764	1.15906	0.97595	1.02031
1.41068	0.945388	1.21688	1.07522
1.45129	0.870322	1.04976	1.02171
1.66761	1.0267	1.0268	0.961338
2.13856	1.10642	1.05617	1.02639
2.0556	1.09347	1.10339	1.0825
1.25043	0.906574	1.01528	1.01523
1.24046	0.868162	1.06783	1.00049
1.20542	0.923018	1.15903	1.10375
1.11426	0.855062	1.13837	1.35524
2.16929	1.31341	1.17153	1.25671
2.27604	1.20469	1.02209	1.12942
1.13537	0.909757	0.99558	1.07407
2.00301	1.25382	1.01161	0.870736
2.31067	1.27018	1.23917	1.06081
2.04523	1.4828	1.07752	1.10358
2.17903	1.25447	1.16603	1.1092
1.44251	1.14281	1.03973	1.14467
1.65758	1.07584	1.03583	1.05213
1.50831	0.898378	1.05752	1.0423
1.38391	0.833201	0.894896	0.941955
1.45446	0.756718	1.03877	1.05888
1.09449	0.7518	1.04502	1.05433
1.13404	0.72904	1.10941	1.13261
2.18355	0.948352	1.07161	1.13243
1.30431	0.78327	1.11453	1.06674
1.12754	0.736849	1.05377	1.05477
1.22629	0.816733	1.06995	1.12594
1.12077	0.723118	0.962542	1.0129
1.15888	0.735891	0.96129	0.962948
1.35367	0.883418	1.10626	1.04587
1.33238	0.811757	1.06422	1.15602
2.6789	1.09667	1.05146	1.21449
1.49145	0.835778	1.13501	1.1729
2.96482	1.15317	0.978252	1.09121
2.2909	1.20601	1.00042	1.07191
2.31612	1.16188	1.2183	1.04219
1.46741	0.993036	1.08642	1.12788
1.32537	0.839911	1.04126	1.08718
1.12848	0.784525	1.02719	1.01039
1.15485	0.741526	1.10235	1.03277
1.19546	0.772095	0.998942	1.00435
1.2294	0.808035	0.948124	1.04441
1.43586	1.08756	1.33296	1.25135
1.61966	1.04554	0.986846	1.02154
1.37715	0.902769	1.1263	1.15792
1.28173	0.839584	1.11725	1.19002
1.22498	0.918774	1.28198	1.11195
1.27781	0.828865	1.06185	1.1009
1.29439	0.894195	1.07692	1.09354
1.45307	1.02226	1.05701	1.13367
1.9378	1.10913	1.13472	1.11622
2.13344	1.15733	1.09813	1.16217
1.41577	0.925685	1.06351	1.1338
1.05973	0.700214	1.00325	1.19612
1.09592	0.706861	1.11343	1.11837
1.04745	0.627227	1.03631	1.10944
1.06807	0.63474	1.11478	0.95403
1.09368	0.713288	1.05425	1.05341
1.24375	0.693737
1.42169	0.785972
1.33868	0.76524
2.32303	1.26088
1.37467	0.89738
1.4865	0.873988
1.5286	0.846803
2.03832	1.00325
2.60383	1.12473
1.95907	1.05585
2.36925	1.09074
1.92702	1.15172
1.56189	0.957434
1.1228	0.814772
1.22051	0.765832
1.27262	0.766122
1.12613	0.760019
1.5224	0.820949
1.39215	0.807733
1.97187	1.08732
2.18124	1.19727
1.20775	0.764786
1.24422	0.754693
1.21064	0.714436
1.15397	0.85015
1.27601	0.815522
1.29374	0.922995
2.16147	0.935551
1.39878	0.741754
1.07979	0.674439
1.1685	0.63458
1.0802	0.633987
1.0532	0.626071
1.03679	0.583434
0.989461	0.621726
1.05736	0.664416
1.50604	0.863983
1.41027	1.54035
1.35768	0.846135
1.40256	0.900057
2.73354	1.28993
1.34358	0.89833
1.33011	0.856223
1.29215	0.868631
1.29547	0.806625
1.16369	0.723433
1.19963	0.832673
1.18463	0.715971
1.09839	0.660724
1.17031	0.780127
1.30705	0.901597
1.67333	0.901811
2.05152	0.996853
1.3863	0.728861
1.07145	0.672466
1.05471	0.682512
1.02886	0.639613
1.03008	0.643833
1.08758	0.625561
1.41164	0.77958
1.53688	0.901671
1.6594	0.976267
1.28267	0.757126

## Sheet: Fig. 2g
Time (min)	Pillar 1	Pillar 2	Unnamed 1	Unnamed 2	Unnamed 3	Unnamed 4	Unnamed 5
0	0.939394	2.06061	2.16667	2.0303	1.80303	2.30303	2.19697
0.25	0.939394	2.10606	2.13636	2	1.83333	2.09091	2.18182
0.5	1.04546	2.10606	2.18182	2.01515	1.81818	2.06061	2.18182
0.75	0.984848	2.07576	2.07576	1.95454	1.75758	2.0303	2.19697
1	0.924242	2.15151	2.07576	1.95454	1.78788	2	2.22727
1.25	1.06061	2.04546	2.09091	1.98485	1.81818	2.01515	2.21212
1.5	1.09091	2.09091	1.98485	2.01515	1.83333	2.10606	2.30303
1.75	1.10606	2.12121	1.98485	1.93939	1.78788	2.04546	2.24242
2	1.06061	2.13636	2.07576	1.95454	1.78788	2.07576	2.21212
2.25	1.06061	2.13636	2.01515	1.89394	1.72727	2.01515	2.31818
2.5	1.16667	2.06061	2	2.01515	1.66667	2.07576	2.37879
2.75	1.12121	1.95454	1.86364	1.89394	1.77273	1.9697	2.34849
3	1.07576	1.95454	2.04546	1.95454	1.72727	1.92424	2.37879
3.25	1.09091	1.98485	2.04546	1.9697	1.80303	1.93939	2.5
3.5	1.10606	2.09091	1.9697	2.10606	1.86364	2.04546	2.5
3.75	1.06061	1.9697	1.90909	2.06061	1.89394	1.89394	2.54546
4	0.984848	2	1.84848	2.07576	1.84848	1.87879	2.56061
4.25	1.04546	1.92424	1.89394	1.95454	1.78788	1.90909	2.4697
4.5	1.09091	1.92424	1.92424	2.04546	1.80303	1.92424	2.71212
4.75	1.09091	1.92424	2.04546	1.9697	1.86364	1.89394	2.75758
5	1.06061	1.89394	1.95454	1.9697	1.84848	1.83333	2.68182
5.25	1.15152	1.83333	1.95454	2.12121	1.78788	1.90909	2.65151
5.5	1.06061	1.84848	1.93939	1.9697	1.77273	1.90909	2.71212
5.75	1.10606	1.81818	1.98485	2.06061	1.80303	1.87879	2.69697
6	1.09091	1.75758	1.93939	2.12121	1.83333	1.9697	2.75758
6.25	1.0303	1.84848	1.89394	2.10606	1.80303	1.86364	2.71212
6.5	1.07576	1.90909	1.98485	2.09091	1.89394	2.0303	2.65151
6.75	1.12121	1.95454	1.9697	2.09091	1.75758	1.95454	2.81818
7	1.09091	1.84848	1.84848	2.07576	1.84848	1.9697	2.77273
7.25	1.06061	1.80303	1.89394	2.15151	1.90909	2	2.74242
7.5	1.04546	1.90909	1.81818	1.9697	1.80303	2.10606	2.75758
7.75	1.07576	1.84848	1.98485	2.07576	1.81818	1.81818	2.71212
8	1.09091	1.77273	2.04546	1.95454	1.78788	1.86364	2.59091
8.25	1.12121	1.80303	2.18182	1.90909	1.78788	2.06061	2.63636
8.5	1.21212	1.84848	2.15151	1.84848	1.89394	1.90909	2.42424
8.75	1.30303	1.84848	2.16667	1.95454	1.95454	1.98485	2.5303
9	1.36364	1.81818	2.27273	2	2.0303	1.9697	2.40909
9.25	1.31818	1.74242	2.16667	2.01515	2.07576	2.01515	2.5
9.5	1.28788	1.66667	2.19697	2.0303	2.07576	2.06061	2.36364
9.75	1.34848	1.72727	2.16667	1.80303	1.98485	2	2.40909
10	1.36364	1.77273	2.19697	2.04546	1.9697	2	2.42424
10.25	1.33333	1.81818	2.19697	2.0303	1.87879	2	2.43939
10.5	1.31818	1.75758	2.22727	1.98485	1.87879	2	2.45454
10.75	1.31818	1.75758	2.10606	2.12121	1.84848	1.98485	2.42424
11	1.33333	1.68182	2.07576	2.07576	1.81818	1.93939	2.39394
11.25	1.33333	1.75758	2.16667	2	1.93939	1.92424	2.36364
11.5	1.24242	1.63636	2.18182	1.92424	1.92424	1.87879	2.33333
11.75	1.28788	1.54546	2.09091	1.95454	1.92424	1.93939	2.36364
12	1.22727	1.56061	2.22727	2.04546	1.9697	2	2.5
12.25	1.30303	1.45454	2.13636	2.01515	1.92424	1.92424	2.45454
12.5	1.28788	1.4697	2.19697	2.06061	1.93939	1.84848	2.48485
12.75	1.28788	1.51515	2.27273	2.0303	1.87879	1.93939	2.51515
13	1.37879	1.5	2.21212	2.01515	1.83333	1.93939	2.5303
13.25	1.37879	1.51515	2.27273	2.04546	1.90909	2.09091	2.66667
13.5	1.42424	1.34848	2.27273	2.04546	1.90909	1.9697	2.63636
13.75	1.42424	1.37879	2.15151	2.10606	2.0303	1.9697	2.62121
14	1.54546	1.40909	2.22727	2.16667	1.93939	2.0303	2.51515
14.25	1.5	1.30303	2.19697	2.15151	1.90909	2	2.5
14.5	1.51515	1.27273	2.19697	2.10606	1.98485	2.0303	2.5
14.75	1.5	1.28788	2.19697	2.13636	1.93939	1.98485	2.62121
15	1.57576	1.22727	2.22727	2.30303	1.95454	2.0303	2.5
15.25	1.63636	1.21212	2.27273	2.16667	2.01515	1.9697	2.40909
15.5	1.62121	1.28788	2.22727	2.13636	2.04546	2	2.62121
15.75	1.72727	1.27273	2.31818	2.21212	2	2	2.5303
16	1.69697	1.27273	2.25758	2.15151	1.9697	1.90909	2.31818
16.25	1.69697	1.24242	2.21212	2.12121	2.06061	1.93939	2.33333
16.5	1.77273	1.27273	2.16667	2.21212	1.98485	1.87879	2.24242
16.75	1.81818	1.10606	2.28788	2.28788	1.98485	1.86364	2.27273
17	1.89394	1.22727	2.30303	2.19697	1.95454	1.89394	2.30303
17.25	1.93939	1.27273	2.13636	2.07576	2.01515	1.92424	2.21212
17.5	2.04546	1.24242	2.37879	2.07576	2.01515	1.90909	2.21212
17.75	2.16667	1.18182	2.27273	2.25758	2.04546	1.95454	2.30303
18	2.01515	1.28788	2.28788	2.27273	2.04546	2.04546	2.15151
18.25	2.10606	1.18182	2.36364	2.13636	1.98485	1.9697	2.19697
18.5	2.27273	1.25758	2.28788	2.15151	1.98485	2.04546	2.27273
18.75	2.22727	1.22727	2.27273	2.16667	1.86364	2.09091	2.19697
19	2.16667	1.22727	2.24242	2.18182	1.86364	2.06061	2.16667
19.25	2.24242	1.18182	2.24242	2.16667	1.95454	2	2.10606
19.5	2.27273	1.24242	2.27273	2.21212	1.95454	2	2.27273
19.75	2.25758	1.34848	2.22727	2.18182	1.9697	1.98485	2.30303
20	2.31818	1.31818	2.25758	2.19697	2.0303	1.93939	2.31818
20.25	2.42424	1.34848	2.21212	2.25758	2	1.92424	2.19697
20.5	2.33333	1.33333	2.13636	2.40909	1.86364	2	2.15151
20.75	2.36364	1.30303	2.12121	2.31818	1.89394	1.98485	2.22727
21	2.34849	1.28788	2.13636	2.25758	1.83333	1.9697	2.19697
21.25	2.33333	1.27273	2.13636	2.16667	1.98485	1.95454	2.18182
21.5	2.22727	1.27273	2.10606	2.15151	1.92424	1.9697	2.16667
21.75	2.42424	1.34848	2.04546	2.19697	1.9697	1.95454	2.12121
22	2.34849	1.34848	2.16667	2.15151	1.9697	1.98485	2.10606
22.25	2.28788	1.21212	2.18182	2.16667	2.07576	2.06061	2.09091
22.5	2.33333	1.36364	2	2.15151	2	2.09091	2.22727
22.75	2.30303	1.16667	1.93939	2.18182	2.09091	2.06061	2.19697
23	2.25758	1.24242	2.01515	2.15151	2.10606	2.04546	2.12121
23.25	2.18182	1.24242	2.09091	2.18182	2.06061	2.13636	2.06061
23.5	2.24242	1.31818	1.98485	2.10606	2.01515	2.04546	2.09091
23.75	2.24242	1.31818	1.95454	2.04546	2	2.12121	2.13636
24	2.25758	1.25758	1.90909	2.12121	1.95454	1.89394	2.04546
24.25	2.22727	1.30303	1.95454	2.01515	1.92424	1.92424	2.0303
24.5	2.19697	1.21212	1.95454	1.92424	1.90909	1.9697	2.09091
24.75	2.22727	1.27273	1.95454	1.98485	1.80303	2.01515	2.0303
25	2.24242	1.27273	1.9697	2.0303	1.90909	1.98485	2.06061
25.25	2.30303	1.21212	1.98485	1.9697	1.92424	2.04546	2.0303
25.5	2.25758	1.34848	1.93939	1.89394	1.92424	2	2.04546
25.75	2.36364	1.37879	2.06061	1.93939	1.93939	2	2.0303
26	2.28788	1.37879	1.92424	1.95454	1.84848	2	2.13636
26.25	2.36364	1.18182	2.0303	1.89394	1.93939	2.09091	2.0303
26.5	2.30303	1.28788	1.90909	1.95454	1.87879	2.0303	2.04546
26.75	2.28788	1.28788	1.98485	1.98485	1.84848	1.95454	2.15151
27	2.30303	1.31818	2	1.87879	1.90909	2.09091	2.06061
27.25	2.28788	1.24242	1.9697	1.95454	1.81818	2.10606	2.10606
27.5	2.30303	1.22727	1.92424	1.92424	1.80303	2	2.15151
27.75	2.28788	1.27273	1.86364	1.93939	1.90909	2.09091	2.19697
28	2.25758	1.27273	1.84848	1.92424	1.86364	2.10606	2.19697
28.25	2.15151	1.40909	1.93939	1.84848	1.83333	2.16667	2.15151
28.5	2.19697	1.37879	2.0303	1.95454	1.83333	2.09091	2.09091
28.75	2.21212	1.19697	2.01515	1.84848	1.84848	2.0303	2.07576
29	2.22727	1.27273	2.0303	1.87879	1.84848	2	1.98485
29.25	2.25758	1.39394	2	1.83333	1.89394	1.93939	2.15151
29.5	2.30303	1.40909	2.0303	1.98485	1.80303	2.06061	2.09091
29.75	2.25758	1.30303	1.98485	1.78788	1.81818	2.07576	2.06061
30	2.24242	1.28788	2.06061	1.80303	1.84848	2.13636	2.04546
30.25	2.31818	1.36364	1.89394	1.93939	1.83333	2.06061	2.07576
30.5	2.30303	1.22727	2.01515	1.74242	1.80303	2.13636	2.07576
30.75	2.30303	1.30303	1.9697	1.75758	1.87879	2.0303	2.01515
31	2.21212	1.33333	1.90909	1.77273	1.9697	1.98485	2.01515
31.25	2.27273	1.30303	1.98485	1.84848	1.84848	2.13636	2.07576
31.5	2.30303	1.36364	2.04546	1.86364	1.81818	2.09091	2.12121
31.75	2.27273	1.37879	1.92424	1.80303	1.78788	2	2
32	2.34849	1.24242	2	1.92424	1.74242	2.06061	1.93939
32.25	2.37879	1.28788	1.98485	1.84848	1.74242	2.09091	2
32.5	2.31818	1.24242	2.09091	1.93939	1.72727	2.06061	2.04546
32.75	2.34849	1.16667	1.9697	1.95454	1.74242	2.10606	2.06061
33	2.28788	1.33333	1.90909	1.84848	1.74242	2.06061	2.12121
33.25	2.24242	1.27273	1.90909	2	1.72727	1.9697	2.07576
33.5	2.25758	1.19697	1.89394	2.04546	1.68182	2.09091	2.15151
33.75	2.28788	1.18182	1.86364	2.0303	1.68182	1.98485	2.19697
34	2.27273	1.16667	1.83333	2.06061	1.72727	1.89394	2.13636
34.25	2.27273	1.12121	1.89394	1.95454	1.63636	1.9697	2.21212
34.5	2.28788	1.27273	1.87879	1.92424	1.60606	2	2.21212
34.75	2.27273	1.27273	1.90909	1.84848	1.59091	1.95454	2.13636
35	2.27273	1.34848	1.92424	2.07576	1.66667	1.95454	2.13636
35.25	2.27273	1.28788	1.86364	2.0303	1.62121	1.98485	2.10606
35.5	2.31818	1.25758	1.98485	1.93939	1.72727	1.93939	2.12121
35.75	2.40909	1.19697	1.86364	1.83333	1.77273	2.01515	2.15151
36	2.30303	1.30303	1.84848	1.83333	1.72727	2.12121	2.21212
36.25	2.18182	1.13636	1.89394	1.89394	1.69697	2.06061	2.19697
36.5	2.19697	1.22727	1.74242	2	1.68182	1.89394	2.28788
36.75	2.30303	1.19697	1.77273	1.98485	1.66667	1.98485	2.28788
37	2.25758	1.18182	1.89394	2	1.66667	1.90909	2.33333
37.25	2.31818	1.24242	1.81818	1.92424	1.71212	1.84848	2.16667
37.5	2.31818	1.25758	2	2.07576	1.78788	1.90909	2.25758
37.75	2.25758	1.28788	1.90909	1.9697	1.81818	1.83333	2.39394
38	2.19697	1.24242	1.83333	1.87879	1.75758	1.89394	2.33333
38.25	2.22727	1.21212	1.86364	1.92424	1.77273	1.84848	2.4697
38.5	2.16667	1.25758	1.84848	2.01515	1.71212	1.83333	2.40909
38.75	2.10606	1.19697	1.86364	1.95454	1.65152	1.86364	2.28788
39	2.10606	1.19697	1.86364	1.83333	1.75758	1.81818	2.31818
39.25	2.12121	1.21212	1.98485	1.78788	1.69697	1.68182	2.27273
39.5	2.15151	1.19697	1.86364	1.87879	1.63636	1.86364	2.25758
39.75	2.13636	1.22727	1.93939	1.98485	1.71212	1.84848	2.19697
40	2.13636	1.19697	1.80303	1.98485	1.72727	1.90909	2.33333
40.25	2.06061	1.18182	1.9697	2.04546	1.69697	1.89394	2.24242
40.5	2.09091	1.24242	1.92424	2.09091	1.59091	1.74242	2.13636
40.75	2.01515	1.12121	1.87879	1.95454	1.66667	1.86364	2.36364
41	2.13636	1.18182	1.80303	1.93939	1.56061	1.86364	2.34849
41.25	2.16667	1.19697	1.78788	1.92424	1.66667	1.86364	2.37879
41.5	2.22727	1.16667	1.74242	2.0303	1.63636	1.87879	2.24242
41.75	2.22727	1.31818	1.78788	1.9697	1.59091	1.89394	2.42424
42	2.18182	1.22727	1.80303	1.92424	1.54546	1.90909	2.37879
42.25	2.19697	1.25758	1.86364	2.07576	1.43939	1.84848	2.34849
42.5	2.13636	1.24242	1.83333	2.01515	1.57576	1.87879	2.27273
42.75	2.19697	1.09091	1.81818	1.93939	1.5303	1.86364	2.33333
43	2.33333	1.16667	1.87879	1.9697	1.59091	1.84848	2.30303
43.25	2.16667	1.18182	1.80303	2.0303	1.51515	1.86364	2.33333
43.5	2.16667	1.15152	1.78788	2.07576	1.62121	1.87879	2.37879
43.75	2.07576	1.15152	1.80303	2	1.59091	1.84848	2.37879
44	2.13636	1.21212	1.71212	1.93939	1.65152	1.90909	2.19697
44.25	2.12121	1.22727	1.69697	1.95454	1.62121	1.89394	2.27273
44.5	2.24242	1.28788	1.68182	1.95454	1.65152	1.81818	2.30303
44.75	2.24242	1.21212	1.65152	1.93939	1.66667	1.77273	2.28788
45	2.31818	1.31818	1.74242	1.93939	1.72727	1.93939	2.25758
45.25	2.37879	1.28788	1.71212	2.04546	1.69697	1.86364	2.22727
45.5	2.19697	1.31818	1.69697	2.15151	1.78788	1.74242	2.18182
45.75	2.22727	1.25758	1.74242	2	1.68182	1.78788	2.40909
46	2.27273	1.30303	1.63636	2.01515	1.74242	1.69697	2.21212
46.25	2.33333	1.24242	1.68182	2.12121	1.74242	1.74242	2.10606
46.5	2.22727	1.22727	1.72727	2.09091	1.81818	1.72727	2.24242
46.75	2.18182	1.28788	1.68182	2.0303	1.77273	1.84848	2.18182
47	2.09091	1.19697	1.62121	2.09091	1.92424	1.74242	2.25758
47.25	2.16667	1.06061	1.66667	2.0303	1.78788	1.81818	2.27273
47.5	2.15151	1.16667	1.69697	2.01515	1.75758	1.86364	2.30303
47.75	2.22727	1.24242	1.74242	1.98485	1.77273	1.80303	2.28788
48	2.21212	1.27273	1.68182	2.01515	1.69697	1.87879	2.28788
48.25	2.24242	1.19697	1.65152	2.04546	1.87879	1.84848	2.31818
48.5	2.18182	1.24242	1.72727	1.98485	1.80303	1.83333	2.30303
48.75	2.30303	1.24242	1.66667	2.07576	1.84848	1.83333	2.25758
49	2.31818	1.43939	1.72727	2.07576	1.86364	1.86364	2.21212
49.25	2.25758	1.30303	1.69697	2.01515	1.87879	1.83333	2.25758
49.5	2.25758	1.37879	1.78788	2	1.86364	1.92424	2.24242
49.75	2.28788	1.19697	1.69697	1.95454	1.80303	2.07576	2.21212
50	2.33333	1.15152	1.75758	1.98485	1.77273	1.86364	2.21212
50.25	2.30303	1.24242	1.74242	2	1.90909	1.78788	2.21212
50.5	2.21212	1.25758	1.80303	1.9697	1.77273	1.87879	2.18182
50.75	2.19697	1.16667	1.77273	1.92424	1.74242	1.93939	2.16667
51	2.28788	1.21212	1.75758	2.09091	1.68182	1.84848	2.24242
51.25	2.31818	1.22727	1.77273	1.98485	1.74242	1.92424	2.25758
51.5	2.18182	1.33333	1.71212	1.92424	1.75758	1.83333	2.21212
51.75	2.21212	1.33333	1.75758	1.89394	1.95454	1.81818	2.39394
52	2.16667	1.22727	1.72727	1.93939	1.75758	1.81818	2.40909
52.25	2.24242	1.25758	1.72727	1.92424	1.71212	1.89394	2.39394
52.5	2.18182	1.31818	1.78788	2.01515	1.74242	1.81818	2.18182
52.75	2.25758	1.39394	1.72727	1.92424	1.77273	1.83333	2.25758
53	2.18182	1.27273	1.84848	1.83333	1.65152	2.01515	2.19697
53.25	2.13636	1.27273	1.75758	1.9697	1.65152	1.87879	2.37879
53.5	2.18182	1.30303	1.71212	1.92424	1.81818	1.89394	2.18182
53.75	2.15151	1.22727	1.72727	1.84848	1.74242	1.89394	2.28788
54	2.12121	1.27273	1.63636	1.81818	1.80303	1.83333	2.28788
54.25	2	1.33333	1.66667	1.93939	1.83333	1.98485	2.33333
54.5	2.19697	1.31818	1.65152	1.95454	1.75758	1.89394	2.36364
54.75	2.12121	1.33333	1.80303	2	1.71212	1.81818	2.40909
55	2.07576	1.30303	1.78788	1.84848	1.83333	1.86364	2.37879
55.25	2.07576	1.36364	1.71212	1.87879	1.72727	1.84848	2.31818
55.5	1.95454	1.34848	1.68182	1.9697	1.80303	1.95454	2.28788
55.75	2.10606	1.30303	1.69697	1.81818	1.74242	1.89394	2.18182
56	2.12121	1.37879	1.69697	1.86364	1.87879	1.81818	2.16667
56.25	2.07576	1.18182	1.75758	1.92424	1.86364	1.83333	2.24242
56.5	1.98485	1.16667	1.68182	2.06061	1.81818	1.80303	2.22727
56.75	2.04546	1.24242	1.77273	1.93939	1.80303	1.81818	2.27273
57	1.89394	1.34848	1.74242	2.04546	1.90909	1.80303	2.25758
57.25	1.95454	1.24242	1.81818	2.04546	2	1.84848	2.36364
57.5	1.9697	1.25758	1.74242	1.98485	1.90909	1.80303	2.27273
57.75	2.04546	1.19697	1.80303	1.98485	2.01515	1.81818	2.5
58	1.93939	1.18182	1.78788	2.0303	1.90909	1.83333	2.36364
58.25	1.86364	1.18182	1.68182	1.9697	1.90909	1.87879	2.37879
58.5	1.98485	1.15152	1.74242	1.92424	1.90909	1.86364	2.24242
58.75	2.06061	1.25758	1.74242	2.06061	1.90909	1.81818	2.28788
59	2.07576	1.21212	1.78788	1.98485	1.74242	1.74242	2.28788
59.25	2.19697	1.16667	1.80303	2.06061	1.90909	1.77273	2.28788
59.5	2.06061	1.18182	1.68182	1.98485	1.81818	1.72727	2.40909
59.75	2.09091	1.18182	1.72727	1.98485	1.83333	1.75758	2.36364
60	2.10606	1.25758	1.72727	2	1.81818	1.69697	2.28788
60.25	2.19697	1.22727	1.72727	1.98485	1.95454	1.63636	2.33333
60.5	2.16667	1.28788	1.72727	1.84848	1.87879	1.71212	2.36364
60.75	2.06061	1.19697	1.83333	1.86364	1.9697	1.72727	2.34849
61	2.15151	1.28788	1.74242	1.95454	1.90909	1.77273	2.43939
61.25	2.10606	1.18182	1.72727	1.90909	1.95454	1.89394	2.37879
61.5	2.15151	1.19697	1.78788	1.93939	1.86364	1.81818	2.43939
61.75	2.12121	1.25758	1.77273	2.01515	1.80303	1.80303	2.31818
62	2.19697	1.24242	1.74242	1.89394	1.87879	1.89394	2.43939
62.25	2.19697	1.28788	1.75758	1.95454	1.86364	1.9697	2.45454
62.5	2.24242	1.28788	1.80303	1.9697	1.81818	1.98485	2.4697
62.75	2.07576	1.28788	1.72727	1.90909	1.78788	1.84848	2.36364
63	2.06061	1.24242	1.75758	1.95454	1.83333	1.81818	2.45454
63.25	2.15151	1.30303	1.72727	1.93939	1.87879	1.86364	2.39394
63.5	2.18182	1.22727	1.72727	1.90909	1.77273	1.86364	2.33333
63.75	2.16667	1.27273	1.68182	1.93939	1.92424	1.74242	2.33333
64	2.15151	1.27273	1.69697	1.86364	1.86364	1.77273	2.40909
64.25	2.24242	1.36364	1.80303	1.90909	1.87879	2.01515	2.54546
64.5	2.24242	1.40909	1.68182	1.72727	1.86364	1.77273	2.42424
64.75	2.18182	1.37879	1.78788	1.83333	1.92424	1.89394	2.42424
65	2.15151	1.33333	1.60606	1.81818	2.01515	1.81818	2.19697
65.25	2.04546	1.33333	1.72727	1.71212	1.93939	1.93939	2.34849
65.5	2.0303	1.34848	1.84848	1.71212	1.89394	1.86364	2.28788
65.75	2.04546	1.39394	1.69697	1.84848	1.98485	1.78788	2.21212
66	2.07576	1.34848	1.75758	1.86364	1.77273	1.75758	2.36364
66.25	2.10606	1.25758	1.57576	1.77273	1.72727	1.77273	2.09091
66.5	2.12121	1.37879	1.54546	1.86364	1.92424	1.86364	2.19697
66.75	2.0303	1.48485	1.54546	1.89394	1.80303	1.81818	2.10606
67	2.07576	1.34848	1.72727	1.95454	1.77273	1.83333	2.24242
67.25	2.06061	1.43939	1.63636	2.01515	1.74242	1.84848	2.22727
67.5	1.9697	1.36364	1.60606	1.92424	1.86364	1.84848	2.25758
67.75	2.15151	1.33333	1.68182	1.80303	1.87879	1.86364	2.18182
68	2.22727	1.39394	1.63636	1.92424	1.90909	1.89394	2.12121
68.25	2.07576	1.33333	1.66667	1.93939	1.72727	1.81818	2.16667
68.5	1.95454	1.33333	1.54546	1.89394	1.80303	1.69697	2.13636
68.75	2.0303	1.27273	1.68182	1.78788	1.90909	1.75758	2.10606
69	1.95454	1.40909	1.68182	1.83333	1.84848	1.78788	2.09091
69.25	2.13636	1.48485	1.71212	1.86364	1.81818	1.77273	2.10606
69.5	2.06061	1.28788	1.63636	1.80303	1.90909	1.83333	2.18182
69.75	2.06061	1.34848	1.62121	1.87879	1.92424	1.81818	2.22727
70	2.06061	1.39394	1.62121	1.78788	2.0303	1.80303	2.16667
70.25	2.13636	1.39394	1.65152	1.83333	1.78788	1.90909	2.21212
70.5	2.06061	1.31818	1.75758	1.78788	1.83333	1.92424	2.06061
70.75	2	1.30303	1.63636	1.78788	1.89394	1.93939	2.09091
71	1.9697	1.39394	1.65152	1.92424	1.84848	1.95454	2.15151
71.25	2.09091	1.39394	1.71212	1.84848	1.78788	1.93939	2.16667
71.5	2.06061	1.42424	1.69697	1.80303	1.74242	1.89394	2.16667
71.75	2	1.36364	1.74242	1.84848	1.75758	1.89394	2.15151
72	2.01515	1.30303	1.60606	1.83333	1.78788	1.9697	2.27273
72.25	1.89394	1.43939	1.65152	1.78788	1.75758	1.90909	2.24242
72.5	2.04546	1.34848	1.68182	1.81818	1.89394	1.86364	2.16667
72.75	1.9697	1.30303	1.72727	1.75758	1.89394	1.9697	2.07576
73	2.01515	1.42424	1.74242	1.62121	1.78788	1.87879	2.10606
73.25	2.07576	1.4697	1.74242	1.69697	1.86364	1.93939	2.22727
73.5	2	1.34848	1.66667	1.80303	1.86364	1.92424	2.24242
73.75	2.10606	1.43939	1.74242	1.86364	1.81818	1.93939	2.16667
74	2.04546	1.39394	1.81818	1.84848	1.69697	1.93939	2.07576
74.25	2	1.28788	1.63636	1.83333	1.77273	1.95454	2.04546
74.5	1.9697	1.33333	1.75758	1.75758	1.80303	1.95454	2.15151
74.75	2.01515	1.39394	1.62121	1.84848	1.68182	1.93939	2.24242
75	2	1.36364	1.59091	1.78788	1.71212	1.90909	2.19697
75.25	2.04546	1.5303	1.63636	1.74242	1.81818	1.90909	2.06061
75.5	2.04546	1.42424	1.71212	1.87879	1.86364	1.95454	2.30303
75.75	1.98485	1.34848	1.69697	1.68182	1.80303	1.90909	2.18182
76	2.10606	1.28788	1.56061	1.75758	1.69697	1.89394	2.22727
76.25	2.06061	1.36364	1.59091	1.72727	1.66667	1.95454	2.18182
76.5	2.06061	1.22727	1.62121	1.74242	1.69697	1.89394	2.18182
76.75	2.01515	1.36364	1.51515	1.75758	1.71212	1.98485	2.21212
77	1.98485	1.34848	1.56061	1.81818	1.75758	2.04546	2.15151
77.25	2.10606	1.40909	1.65152	1.77273	1.71212	2	2.09091
77.5	2.09091	1.31818	1.59091	1.71212	1.84848	1.92424	2.07576
77.75	2.18182	1.34848	1.69697	1.72727	1.81818	2.09091	2.01515
78	2.16667	1.33333	1.57576	1.68182	1.74242	1.98485	1.89394
78.25	2.13636	1.45454	1.59091	1.68182	1.75758	1.92424	2
78.5	2.04546	1.25758	1.69697	1.74242	1.66667	2.0303	2.04546
78.75	2.13636	1.22727	1.62121	1.66667	1.81818	2.01515	2.10606
79	2.04546	1.28788	1.65152	1.80303	1.66667	1.92424	2.04546
79.25	2.21212	1.16667	1.62121	1.78788	1.66667	1.9697	2.12121
79.5	2.0303	1.24242	1.63636	1.81818	1.62121	2.06061	2.06061
79.75	2.0303	1.28788	1.68182	1.83333	1.54546	2	2.01515
80	2.12121	1.31818	1.71212	1.77273	1.72727	2.01515	2.15151
80.25	2.12121	1.31818	1.74242	1.81818	1.71212	2.0303	2.12121
80.5	2.16667	1.28788	1.69697	1.83333	1.74242	2.0303	2.06061
80.75	2.04546	1.36364	1.60606	1.81818	1.74242	1.95454	1.98485
81	2.10606	1.36364	1.78788	1.81818	1.69697	1.87879	2.10606
81.25	1.98485	1.40909	1.77273	1.89394	1.72727	1.80303	2.07576

## Sheet: Fig. 2i
FL TSM							HPst TSM
N Control FA	N Control CA	C control FA	C control CA	Sensor FA	Sensor CA		N Control FA	N Control CA	C Control FA	C Control CA	Sensor FA	Sensor CA
1.00467	1.02499	1.0526	1.00476	0.88338	0.945074		1.00398	1.00206	1.00197	1.0455	0.851855	0.977381
0.971534	1.01306	0.993126	0.976583	0.815134	0.86474		1.01227	1.00732	0.973101	1.00683	0.810419	0.943807
1.00335	0.980128	0.996995	1.07206	0.878765	0.872232		1.00494	0.993722	1.03272	1.03452	0.835158	0.972691
1.03115	1.02363	1.00288	1.03868	0.858975	0.854389		1.01473	0.978613	0.991761	0.99709	0.801087	0.95924
0.993873	0.97746	0.946632	1.02027	0.834993	0.920917		0.990584	1.00106	0.953799	1.00212	0.838627	0.951942
1.05543	1.00167	0.993611	0.972814	0.911796	0.874429		1.00956	0.991902	0.967512	0.982748	0.891783	0.975449
1.00087	0.997015	0.961568	0.953873	0.862766	0.808165		0.984917	1.00476	1.01172	0.961768	0.845489	0.953248
0.996821	1.02213	1.01238	1.0033	0.854172	0.840733		0.99285	1.00149	1.00893	0.988699	0.871661	0.96897
1.01204	1.01382	0.996811	0.985051	0.901128	0.852408		1.00664	1.0242	0.94146	1.01186	0.814614	0.954704
1.00718	1.02302	0.971576	0.993293	0.868165	0.881977		1.01162	0.997163	0.972328	1.00304	0.839244	0.995045
0.954329	0.981155	0.956432	0.943913						0.953052	0.976264	0.873742	0.93144
0.983076	0.969383	0.967295	0.931467						0.935495	0.982949
0.975298	0.979803								1.05316	1.01898
									0.98811	0.980516
									0.951037	0.960208
FA=Focal adhesion
CA=Curved adhesion

## Sheet: Fig. 2m
WT vitronectin pillar	WT vitronectin flat	Scramble shRNA vitronectin pillar	Scramble shRNA vitronectin flat	ITGβ5 KD vitronectin pillar	ITGβ5 KD vitronectin flat		WT fibronectin pillar	WT fibronectin flat	Scramble shRNA fibronectin pillar	Scramble shRNA fibronectin flat	ITGβ5 KD fibronectin pillar	ITGβ5 KD fibronectin flat		WT gelatin pillar	WT gelatin flat		WT PLL pillar	WT PLL flat		WT BSA pillar	WT BSA flat
481.595	474.021	491.328	476.922	161.313	336.61		915.826	653.87	576.104	475.352	760.426	538.506		560.435	736.28		372.743	440.875		342.367	248.3
787.254	645.66	585.106	279.668	458.183	557.577		530.015	425.087	591.892	236.127	732.202	381.832		529.128	410.827		273.328	245.021		214.328	238.617
354.775	407.913	776.912	483.249	433.373	478.83		269.75	695.401	610.114	307.685	647.568	746.119		336.144	489.359		610.959	335.666		224.57	299.267
938.626	443.766	434.594	699.96	411.795	675.6		601.281	431.346	889.875	611.371	607.795	332.487		511.48	676.224		510.62	409.7		225.88	228.254
337.982	253.579	243.267	247.305	371.816	423.983		714.012	526.624	1957.56	385.771	473.97	436.218		654.423	635.296		386.224	440.951		340.144	378.652
388.692	284.981	594.251	285.792	219.061	274.937		933.201	537.747	577.364	455.657	337.894	415.956		533.946	632.906		352.506	175.351		374.652	283.357
675.32	522.398	908.188	320.685	347.064	365.029		740.107	513.436	220.986	440.973	478.264	596.627		470.677	500.832		274.964	176.453		463.905	308.841
1056.6	852.051	506.306	379.814	368.699	568.073		698.195	255.487	351.079	624.628	376.306	311.841		589.325	511.493		362.501	652.4		181.666	188.671
1036.06	939.834	600.944	385.493	451.276	471.96		1012.45	388.128	467.863	630.592	399.676	395.296		384.6	288.874		297.702	586.317		213.746	254.044
811.219	263.179	1098.59	379.747	457.751	364.56		746.799	685.502	848.801	382.849	511.545	296.485		291.52	372.069		430.848	339.38		227.983	496.466
278.489	211.716	381.495	218.254	252.638	319.774		808.993	334.375	1308.37	453.309	533.066	356.589		586.199	700.885		368.629	366.6		231.349	352.199
735.277	504.939	509.792	236.319	449.156	273.999		852.783	244.355	433.558	309.161	395.059	443.508		601.215	612.212		377.622	293.502		321.397	283.572
423.198	729.741	732.145	301.545	575.739	378.27		445.763	513.873	276.131	409.657	291.355	423.427		422.037	478.19		493.032	272.147		334.204	155.261
746.627	664.105	858.95	161.891	383.15	265.298		927.864	536.134	654.731	336.126	659.204	376.247		556.654	403.066		297.648	279.428		358.864	304.692
719.649	693.268	557.315	280.272	250.066	422.548		427.726	374.099	1204.46	268.001	562.562	287.448		391.534	515.336		372.647	335.95		498.135	253.876
346.56	297.56	726.858	653.334	462.187	145.715		678.555	371.214	456.018	435.336	326.676	561.981		572.393	575.997		326.035	304.422		177.682	283.506
629.244	412.801	944.33	508.232	471.575	176.265		1115.79	468.854	462.073	496.534	474.822	480.953		418.301	270.137		215.776	452.643		532.191	417.947
1248.68	334.798	1086.69	588.895	376.582	297.684		739.273	381.325	712.263	595.898	392.41	406.201		520.603	313.25		395.549	535.097		256.382	256.539
822.527	317.526	738.144	385.085	401.587	300.005		605.008	259.901	673.665	459.047	438.409	515.077		486.294	459.373		452.726	318.707		343.148	302.281
223.594	177.755	708.584	485.499	557.384	347.318		445.806	489.102	2125.28	547.087	492.489	494.786		539.147	432.018		473.479	482.253		443.385	296.873
356.231	457.307	634.72	254.635	345.684	362.181		387.589	206.455	1054.5	268.208	571.982	197.438		675.335	650.179		334.958	493.461		303.76	358.898
2137.38	605.782	413.058	190.599	628.951	289.069		402.194	814.767	302.402	620.782	294.494	284.661		241.287	591.926		462.368	276.847		316.535	286.514
1361.13	878.667	538.985	399.395	226.006	313.889		852.259	425.795	1026.64	342.749	408.543	306.931		353.88	229.062		210.065	317.505		443.823	295.304
420.248	392.53	1144.18	555.816	230.625	375.745		878.33	520.177	589.08	1204.49	576.759	520.846		421.231	183.286		308.963	461.273		320.852	304.878
983.06	664.073	662.502	296.089	234.197	431.301		661.935	583.901	525.624	1009.8	603.397	483.18		207.128	351.171		414.054	592.35		329.958	378.687
1093.95	234.126	673.023	338.513	262.512	381.639		1787.02	351.579	1065.57	442.519	458.078	314.08		232.902	463.849		453.484	340.801		299.741	414.995
698.255	570.987	620.559	222.455	306.869	222.168		580.757	374.314	1116.36	268.865	720.725	636.63		296.964	636.323		504.437	379.129		281.275	517.941
323.84	362.461	1227.9	404.19	357.34	304.913		351.706	797.276	436.237	210.243	184.492	171.984		185.798	411.842		232.005	342.518		273.839	254.472
477.084	666.732	1253.6	835.66	363.762	283.61		1374	509.68	975.613	541.175	270.749	213.057		298.97	474.58		370.215	512.962		405.906	356.131
922.438	363.216	519.311	431.425	380.581	374.711		628.883	272.779	835.677	601.184	238.857	468.567		335.549	521.651		521.458	388.659		394.008	291.523
512.104	276.842	253.9	292.844	433.468	364.095		1447.16	645.707	265.871	350.884	536.982	662.899		290.333	538.5		480.984	470.179		535.442	143.44
1261.04	511.633	407.366	1051.86	445.462	528.231		771.827	397.451	194.925	629.853	482.265	450.995		229.106	514.917		398.704	396.37		536.193	248.814
694.276	334.455	548.492	695.798	513.527	416.631		654.249	491.637	971.769	437.302	555.095	772.986		201.963	236.143		367.504	618.012		266.591	379.531
1103.39	577.977	750.866	370.295	519.826	329.481		1074.71	392.952	632.856	602.738	628.02	628.476		349.425	301.768		596.742	432.196		175.377	431.917
355.725	353.073	254.328	435.277	541.701	254.497		1146.15	349.376	466.71	372.559	459.062	594.183		309.464	499.588		485.308	254.408		552.228
705.726	174.254	509.122	477.904	541.65	327.102		350.854	421.374	1454.95	315.011	460.326	209.78		521.208	447.058			407.23		299.143
355.894	377.672	349.064	538.625	556.719	282.895		494.119	240.636	741.519	363.505	580.642	273.049		369.898	606.847			321.924		304.014
924.368	409.875	557.558	242.216	587.742	290.758		443.113	509.547	418.561	567.34	614.077	459.286		482.893	377.631			388.687		370.192
513.083	329.572	798.012	273.451	697.997	318.671		394.513	517.063	605.306	586.693	778.866	387.581			342.156					388.466
276.789	557.788	708.932	857.527	223.563	407.278		508.769	382.39	218.608	240.09	693.027	418.195			373.511					291.105
761.168	214.363	576.344	912.656	305.453	571.04		646.855	159.227	884.275	484.325	701.577	456.075			409.219					436.473
217.783	401.211	1364.3	402.271	378.871	618.837		922.225	467.272	994.812	595.173	178.99	536.825			234.209					265.89
1759.1	450.297	1964.98	425.656	254.001	307.684		690.982	176.73	607.868	596.95	451.429				319.688
824.388	754.465	579.117	545.157	388.469	356.52		648.079	273.22	1154.97	603.766	637.396				401.79
1121.43	353.968	768.125	419.886	416.343	418.652		1294.79	367.727	590.183	397.724	284.551
835.607	575.23	516.329	376.416		393.931		721.179	595.147	1236.59	296.07
641.475	167.565	541.85	640.051		424.29		532.466	1066.39	919.605	349.353
420.074	401.098	1605.12	443.204		576.292		302.133	675.513	635.529	459.88
1403.57	503.67	698.623	201.897				205.867	159.592	507.437	784.887
612.786	591.738	495.957	446.399				896.931	432.634	571.771	372.651
253.446	238.011	600.554	468.921				1099.66	309.654	430.245	124.359
303.101	792.584	489.84	402.087				168.703	585.65	134.008	645.672
1117.04	253.869	519.052	522.638				951.816	229.979	697.351	486.237
764.34	303.518	355.351					578.281	502.238	647.022	468.945
679.944	352.857	1402.9					489.39	158.927	723.147	353.945
518.346	622.975	899.543					350.086	291.495	187.799
1300.52	695.765	1434.76					923.52	565.942	708.187
678.547	242.194	668.356					755.07	142.987
367.273	155.38	646.87					284.976	192.104
1682.74	420.596	656.713					1077.43	220.948
484.329	368.065	330.465					581.515	253.389
1203.95	307.417	290.231					359.253	715.96
223.187	343.615	702.459					843.949	121.644
1986.4	502.556	643.842					875.83	420.355
789.502	99.662	362.322					1268.67
1011.73	420.347	546.94					1248.63
1297.79	327.844	408.022					1565.54
156.855	175.791	2068.68					717.877
1057.87		1194.79					232.285
		707.465					863.852
		353.202					505.884
		1023.3					695.641
		479.114					479.492
		532.336					1100.1
		857.367					1403.88
		833.64					859.248
		745.66
		868.581
		1589.71
