# Supplementary material for: Curved adhesions mediate cell attachment to soft matrix fibres in three dimensions
Source: Nat Cell Biol. 2023 Sep 28;25(10):1453–64. doi: 10.1038/s41556-023-01238-1 (PMC10567576; doi:10.1038/s41556-023-01238-1)
Supplement: Supplementary file 12 — Statistical source data. [file 41556_2023_1238_MOESM12_ESM.xlsx]

## Sheet: Fig. 3b
Spearman's r per cell										Number of nanpillars per cell
Talin 1	Paxillin	Vinculin	pFAK	Zyxin	AP2	EPS15	CHC			Talin 1	Paxillin	Vinculin	pFAK	Zyxin	AP2	EPS15	CHC
0.7613	0.7631	0.2461	0.3333	0.7796	0.1998	0.1456	0.3208			513	501	161	343	155	475	530	545
0.7655	0.8817	0.1861	0.4029	0.7251	0.2454	0.07595	0.1112			262	467	473	325	155	466	254	265
0.8459	0.6737	0.216	0.2365	0.7789	0.1918	0.2559	0.1213			195	370	293	165	160	420	153	270
0.8044	0.697	0.1651	0.2979	0.8197	0.2892	0.3258	0.2446			334	362	301	350	264	257	365	130
0.7323	0.7599	0.368	0.2164	0.7517	0.1916	0.09703	0.1033			438	259	372	183	105	323	176	198
0.7822	0.7083	0.2009	0.2766	0.8043	0.1999	0.1177	0.1722			425	402	618	224	454	246	202	233
0.7722	0.9017	0.211	0.2171	0.8759	0.2136	0.1585	0.1781			459	251	543	213	296	248	169	163
0.8273	0.7406	0.325	0.2569	0.735	0.2712	0.07499	0.08206			339	254	210	231	212	343	143	211
0.8129	0.7257	0.2417	0.238	0.7359	0.1991	0.1044	0.04382			298	503	398	153	342	633	119	232
0.8695	0.7838	0.2648	0.4092	0.7707	0.1173	0.1461	0.1923			196	292	302	288	389	262	102	423
0.745	0.7224	0.2905	0.3687	0.8162	0.1773	0.0475	0.2552			305	307	356	329	115	288	117	277
0.7257	0.8158	0.236	0.2373	0.7069	0.2488	0.2469	0.2824			311	769	240	126	152	196	123	615
										Maximum: 769
										Minimum: 102

## Sheet: Fig. 3d
Scramble shRNA	AP2-μ shRNAs	CHC shRNAs	EPS15/R shRNAs	ITSN1/2 shRNAs
2.05141	2.12173	1.82909	1.72851	2.14383
2.08157	1.82848	1.95316	1.88303	1.95074
1.92461	1.76214	2.02608	1.98236	1.79062
1.945	1.8439	1.77063	2.05007	1.8299
1.85915	1.92498	1.85399	1.84498	1.68413
1.96957	1.75323	1.86922	1.74304	1.82207
1.77232	1.90937	1.92515	1.58386	1.94383
1.835	1.96104	1.84023	1.65723	1.63731
1.70139	1.87391	1.97242	1.70545	1.7336
1.65294	2.02992	2.04559	1.67889	1.81865
1.76007	1.74508	1.64632	1.89565	1.92992
1.69364	1.67874	1.73365	1.95245	1.82433
1.61825	1.83064		1.85333	1.61242
1.91478	1.90138		1.79327	1.80347
1.74621	1.76882			1.95707
1.79512
1.93379

## Sheet: Fig. 3i
EXβ3/Inβ5	EXβ5/Inβ3		ITGβ5 WT	β5 (1-779)	β5 (1-769)	β5 (1-759)	β5 (1-749)
1.51853	0.969595		1.73301	1.77217	1.87209	1.80673	1.02793
1.17595	0.915055		2.08172	1.88879	1.69408	1.99317	1.04772
1.21818	1.02904		1.76963	1.92068	1.89777	1.84583	1.04473
1.14679	1.04771		1.91715	2.04315	2.08383	1.84	1.01227
1.27682	0.983905		1.879	1.87933	1.93535	1.77567	1.05263
1.33718	1.11152		1.90771	2.01942	1.91918	2.04646	1.02201
1.17179	1.02408		1.99675	2.01703	2.02331	1.94552	1.11122
1.22282	1.07484		1.95561	1.95083	1.99461	1.82632	1.05376
1.33928	0.968437		2.36122	1.73524	1.83502	1.72085	1.03341
1.21715	0.997514		2.10734	1.95186	1.76741	1.74808	1.05065
1.29184	0.927397		2.21892	1.86383	2.2058	1.69447	1.06196
1.23438	0.985646		1.99186	1.73489	2.037	1.73267	1.07385
1.12517	1.07532		1.89875		1.94027	1.74899	1.06873
1.34578	0.991067		1.95429		2.00982	1.90303	1.13321
	0.983897		2.03501			1.83187	1.1544
	0.996865						1.02761
	1.01025						1.09875
	1.05						1.10807
	1.09567
