# Supplementary material for: Curved adhesions mediate cell attachment to soft matrix fibres in three dimensions
Source: Nat Cell Biol. 2023 Sep 28;25(10):1453–64. doi: 10.1038/s41556-023-01238-1 (PMC10567576; doi:10.1038/s41556-023-01238-1)
Supplement: Supplementary file 13 — Statistical source data. [file 41556_2023_1238_MOESM13_ESM.xlsx]

## Sheet: Fig. 4b
Normalized ITGβ5/membrane	FCHo2
0.785757	1584.17
0.718897	1362.9
0.658325	1396.42
0.795534	1944.52
0.892483	2158.11
1.39206	2063.81
0.832986	1363.19
1.14597	2576.3
1.1499	2419.92
0.82126	1595.85
1.70249	2510.51
0.825963	2264.04
0.826466	1899.17
0.638098	1964.15
0.763566	1950.96
0.405927	1129.34
0.880587	2308.13
0.642824	1716.22
0.729184	2383.09
0.601257	1916.8
0.693302	1585.86
0.624283	1822.39
0.953202	2653.51
1.35251	3380
1.08245	3136.43
1.04295	2761.36
0.545573	2011.1
1.71012	3569.19
1.28043	3526.16
1.23333	3040.95
0.715818	2348.88
0.778007	2464.77
0.650365	2701.7
0.862247	2489.73
0.658325	1873.04
1.47209	3244.79
1.01147	3293.4
0.841487	3410.61
1.76731	3617.26
0.651982	2660.09
0.655687	2560.05
0.774402	2795.87
1.40131	3722.96
0.832816	1898.2
1.25971	2632.9
1.19854	2619.44
0.391888	1268.91
0.367392	1214.05
0.36279	893.784
0.836049	1795.41
1.17491	2341.06
1.82363	2391.12
1.46284	2535.95
1.59365	2676.1
0.967813	1698.67
1.08962	3030.03
1.69265	3924.11
1.14505	3477
0.579723	2830.61
0.554507	2959.6
1.2469	4062.51
0.698167	2420.51
0.972562	2531.16
1.47456	3813.57
0.926741	2621.22
0.617825	1770
0.456815	1078.54
0.470838	1156.04
0.671389	1235.81
1.436	2466.21
0.769552	1536.48
0.660274	1395.6
1.36893	3337.81
1.41221	3523.3
0.795132	3112.79
0.680787	3235.39
0.757068	3201.94
1.32052	4433
1.65779	3958.09
1.68184	4021.3
0.80914	2026.71
0.449954	1209.33
0.741428	1805.48
1.59681	3533.07
1.42815	3480.19
1.32011	4451.97
0.628004	3296.08
0.793577	3052.97
0.938281	3510.42
1.32563	4728.82
0.79869	3441
0.596647	2912.11
0.887718	1725.17
1.66077	3267.12
1.23872	3405.99
0.757293	2554.51
0.82406	3544.58
0.723978	3144.75
0.885846	3620.76
1.54847	5026.46
0.834092	3472.9
0.644943	2744.09
1.15244	2575.94
1.16036	3484.57
0.98121	3299.14
0.808281	3173.87
0.861366	3496.35
0.896358	3952.67
1.62875	4785.93
1.09733	3503.97
0.679688	2462.57
0.844279	2033.63
0.813177	2891.86
0.768671	3095.54
0.777148	2774.61
0.83953	3573.72
1.02449	3813.76
1.07603	4727.97
0.957549	3139.38
0.829598	2726.69
0.565243	1715.11
1.782	3579.56
1.08499	2800.23
0.675774	2570.07
0.73268	2696.31
0.909337	3322.64
0.898509	3725.46
1.04547	4659.63
1.09963	3947.38
1.12963	3561.82
0.718556	2488.7
0.585036	1936.2
0.632591	2748.75
0.73712	3025
0.791558	3098.89
0.942783	3222.09
1.04543	4353.15
1.04183	4037.78
1.43466	3736.9
1.4923	4275.9
1.09798	3080.57
0.639444	1934.51
0.570201	1932.14
1.2512	2675.54
0.807407	2856.49
1.11314	3717.96
0.979593	3520.21
1.14434	4199.29
1.2703	3889.16
2.05232	4705.26
1.7059	4139.91
1.02528	3161.7
0.637564	2127.84
0.698012	2439.81
0.838617	3117.4
1.66965	3840.77
1.49772	3384.01
1.57212	4787.71
1.24521	3603.1
1.43312	4837.23
1.56205	4254.88
1.71911	4589.74
2.00738	4937.73
1.17194	3704.45
0.443735	1964.69
0.960937	2891.82
1.6742	4157.77
1.48542	3645.57
0.818862	3675.36
1.56185	4366.04
1.1283	3601.45
1.0283	2405.38
1.10391	2838.51
1.63178	3919.38
1.45542	4325.34
1.44191	4011.84
1.04496	3818.78
1.24513	3680.77
0.703164	2634.35
1.65671	4266.4
1.14684	3977.27
1.0413	3241.92
1.17303	2341.43
0.78339	2079.18
1.10174	2777.58
1.00398	2572.49
1.14652	2814.86
1.33984	3751.05
1.37458	3893.84
1.70466	3391.26
1.23477	3156.86
1.45903	3283.27
1.29846	3255.25
1.19424	2173.46
1.31963	2799.45
0.883379	1845.69
0.891841	2131.47
0.924057	2399.9
1.40685	3544.68
1.29917	2637.31
1.55911	4075.81
1.44857	3876.23
1.02623	3626.8
1.73499	3144.23
1.71816	3824.34
1.55522	3066.84
0.957967	2075.99
0.861636	1993.89
0.860151	2131.26
0.876843	2171.21
1.74652	2471.44
1.66465	2646.54
1.22476	3728.25
1.11832	5448.66
1.04257	2895.71
1.02726	2802.31
0.979547	2365.12
0.979795	2098.84
0.72056	2224.72
0.888894	2201.31
0.809263	2232.66
0.82314	2083.39
0.985224	2454.36
1.82775	4209.46
0.898044	2756.71
1.81276	7047.4
1.12436	3501.4
1.22665	3058.4
1.43002	2610.19
1.12435	2110.35
1.03721	2232.76
0.913228	2227.01
0.82758	2154.87
0.852362	1983.8
0.802712	1981.39
1.02123	2658.88
1.18211	3465.65
1.44471	5793.46
1.3258	3595.59
1.21656	3148.14
1.1456	2278.59
1.33449	2238.3
1.34924	2034.91
0.998188	2084.82
0.918882	1710.15
0.797978	2084.01
1.1294	3572.87
0.949868	3363.49
0.778455	2970.41
1.43572	7239.69
1.83632	6550.71
1.46343	3663.24
1.02974	2414.07
1.60513	1800.55
1.24876	1816.59
0.893233	2232.25
1.11109	2411.34
0.953705	3303.77
0.858194	2750.99
0.676687	3455.76
0.63092	2846.53
0.717427	2003.01
1.33134	4904.21
1.70266	4806.21
2.50964	3876.18
1.30674	3156.19
1.01315	3043.41
1.5661	3876.59
0.847365	3584.45
0.697858	3511.6
0.659431	2798.35
0.653784	3254.22
0.606957	2854.72
0.476864	2019.59
0.550191	1551.02
0.848147	2117.91
0.922286	4057.1
0.891903	3966.84
0.837395	3214.93
0.894192	3529.64
0.918557	3230.97
1.46291	4578.36
0.688653	3060.18
0.623982	3128.07
0.580249	3030.16
0.686511	3231.2
0.645214	2534.6
0.530382	1950.93
0.496805	2169.46
0.462191	1873.72
0.443975	1599.38
0.633171	1766.65
0.541837	1573.93
0.642151	1530.81
0.880339	3561.8
0.878452	2629.09
0.627292	2322.11
0.823248	3247.4
0.992789	3696.1
0.710419	2659.45
0.737166	3009.69
0.679371	2670.13
0.619472	2617.24
0.658093	3123.28
0.624252	2241.16
0.569296	1720.38
0.531542	1745.75
0.63519	1693.35
1.0251	2148.49
0.750702	2017.15
0.564763	1639.47
0.794157	2391.28
0.795611	2891.04
1.43109	3085.31
1.04922	3133.74
0.880099	2558.29
0.585253	2221.69
0.65578	2541.8
0.567896	1740.16
0.531689	1538.62
0.867902	2334.07
0.360616	729.639
0.472424	916.289
1.31666	3078.45
0.813262	2747.8
0.969909	2534.27
0.744514	2089.56
0.735457	2078.03
0.689102	2012.98
0.527705	1419.83
0.723274	1289.21
0.672363	2068.42
0.753448	1952.65
0.746642	1606.77
0.821995	2053.33
0.668388	1525.85
0.774286	1623.51
0.537784	1053.24
0.607065	1608.51
0.647542	1633.96
0.715091	1952.31
0.700967	1792.66
0.859687	1808.66
0.758739	1451.92
1.19811	1921.63
0.891477	2018.17
0.941669	1788.24
0.894347	1997.22
0.988589	1566.33
1.33876	1732.92
0.966723	1815.72
0.857467	1831.59
1.4551	1959.44

## Sheet: Fig. 4d
Hign β5	Low β5
0.078831	0.399446
0.092016	0.437895
0.054475	0.100005
0.070181	0.176458
0.07345	0.644527
0.25072	0.231093
0.178957	0.343767
0.088412	0.168926
0.28811	0.456816
0.066542	0.78322
0.084032	0.284815
0.195228	0.401028
0.139716	0.705524
0.118904	0.220352
0.114987	0.80349
0.097408	0.178358
0.199986	0.494851
0.241814	0.118904
0.067504	0.119663
0.135894	0.701292
0.081052	0.187857
0.140571	0.33774
0.294394	0.588654
0.145623	0.219053
0.096051	0.35792
0.072171	0.254895
0.119889	0.354574
0.102356	0.570712
0.058229	0.412662
0.115605	0.205647
0.077048	0.636262
0.367027	0.539165
0.335415	0.364366
0.103029	0.351074
0.07217	0.309355
0.071337	0.298618
0.100691	0.282815
0.063846	0.516824
0.119812	0.628477
0.095059	0.246284
0.091413	0.273846
0.102822	0.530681
0.215031	0.205682
0.156834	0.2137
0.112726	0.301682
0.199811	0.56898
0.103977	0.294394
0.074126	0.204709
0.550025	0.268742
0.271161	0.61968
0.160179	0.577978
0.070534	0.515205
0.142001	0.541092
0.051498	0.561998
0.106326	0.547021
0.051353	0.242967
0.079988	0.122878
0.433593	0.227618
0.298696	0.423957
0.097187	0.583489
0.122687	0.828311
0.090113	1.17413
0.084077	0.886689
0.146724	0.404711
0.144076	0.635785
0.062196	0.572373
0.137977	0.439937
0.125268	0.426183
0.094797	0.78722
0.314751	0.332639
0.090289	0.312991
0.069065	1.11407
0.095054	0.138532
0.086487	0.942633
0.423522	0.352306
0.225467	0.559761
0.089373	0.877784
0.09932	0.239115
0.210678	0.43801
0.092573	0.578451
0.120849	0.516823
0.205012	0.670106
0.128783	0.486607
0.315089	0.352326
0.400833	0.361453
0.112395	0.589853
0.167941	0.39266
0.072135	0.283192
0.112685	0.308815
0.116015	0.29257
0.240738	0.525301
0.12544	0.780363
0.214875	0.706559
0.208237	0.441205
0.214502	0.616062
0.195897	0.387317
0.091979	0.438915
0.16344	0.725792
0.087162	0.617962
0.178867	0.935779
0.40817	0.237706
0.223804	0.303714
0.201597	0.208113
0.092171	0.232961
	0.504883
	0.395782
	0.550993
	0.30003
	0.30648
	0.330381
	0.304956
	0.321742
	1.13862
	0.283367
	0.280458
	0.252209
	0.286524
	0.337557
	0.279455
	0.319625
	0.624031
	0.27955
	0.394008
	0.288168
	0.306393
	0.325316
	0.446926
	0.305656
	0.28415
	0.275359
	0.248775
	0.566861
	0.26173
	0.591788
	0.336462
	0.276278
	0.51345
	0.394277
	0.438463
	0.312938
	0.415558
	0.205754
	0.348487
	0.283311
	0.411524
	0.691985
	0.349763
	0.554327
	0.901277
	0.750678
	1.12352
	0.338865
	0.449991
	0.526608
	0.585357
	0.381265
	0.457418
	0.456813
	0.433689
	0.860899
	0.823261
	0.639547
	0.2757
	0.373575
	0.280898
	0.539223
	0.43927
	0.328265
	0.305221
	0.381783
	0.386257
	0.249703
	0.177208
	0.207275
	0.232176
	0.513124
	0.377567
	0.744583
	0.198081
	0.542103
	0.329284
	0.31067
	0.338136
	0.129774
	0.573145
	0.120132
	0.570309
	0.06086
	0.202575
	0.264672
	0.430097
	0.238434
	0.349613
	0.394105
	0.33719
	0.404343
	0.365163
	0.287762
	0.423952
	0.916905
	0.376724
	0.669574
	0.185042
	0.299153
	0.432974
	0.384513
	0.195131
	0.290167
	0.416479
	0.227925
	0.38196
	0.587637
	0.196414
	0.288297
	0.203903
	0.208322
	0.374289
	0.297164
	0.234727
	0.369467
	0.494353
	0.394906
	0.895538
	0.636954
	0.462597
	0.391814
	0.097429
	0.264914
	0.154277
	0.295295
	0.241853
	0.431627
	0.699402
	0.369563
	0.58751
	0.542549
	0.278494
	0.427819
	0.357141
	0.553129
	0.47451
	0.378039
	0.718515
	0.702702
	1.16318
	0.30256
	0.511916
	0.51576
	0.282878
	0.262353
	1.02688
	0.567775
	0.315818
	0.240447
	0.487515
	0.700497
	0.222074
	0.255608
	0.189307
	0.251967
	0.178661
	0.534872
	0.76935
	0.366621
	0.507734
	0.398725
	0.374473
	0.365235
	0.156661
	0.265089
	0.111068
	0.448028
	0.108989
	0.32017
	0.310574
	0.357831
	0.485403
	0.656382
	0.221891
	0.363796
	0.287426
	0.570726
	0.312087
	0.218673
	0.707988
	0.2145
	0.181815
	0.230648
	0.235021
	0.274498
	0.206134
	0.234169
	0.318619
	0.302975
	0.288734
	0.46846
	0.247538
	0.248661
	0.312871
	0.201204
	0.215103
	0.418658
	0.162297
	0.39298
	0.228198
	0.419315
	0.356667
	0.377814
	0.264714
	0.699286
	0.172495
	0.084075
	0.337496

## Sheet: Fig. 4g
WT	Scramble shRNA	FCHo1 shRNAs	FCHo2 shRNAs
1.68502	1.6188	1.42445	1.26041
1.88199	1.77837	1.32798	1.01639
1.48735	1.7727	1.32671	1.14369
1.73664	1.76657	1.50031	1.09909
1.20003	1.6568	1.15698	1.13123
1.20155	1.64915	1.52659	1.04407
1.66207	1.39994	1.42074	1.07739
1.42794	1.42317	1.77271	1.2072
1.22779	1.40604	1.5079	1.28303
1.32431	1.45332	1.4433	1.21868
1.34396	1.6615	1.52493	1.14483
1.34122	1.54517	1.51425	1.24357
1.68193	1.39387	1.31733	1.17187
1.51763	1.58614	1.61928	1.08897
1.37239	1.42293	1.57406	1.09555
1.4694	2.02527	1.45258	1.11845
1.59395	1.98877	1.31394	1.20317
1.37037	1.43957	1.36265	1.15582
1.46332	1.34019	1.48782	1.08645
1.48886	1.75204	1.38312	1.11562
1.41026	1.98792	1.35431	1.21696
1.38253	1.43743	1.36055	1.11214
1.28572	1.47881	1.39136	1.19833
1.30438	1.29255	1.48819	1.0742
1.45935	1.32557	1.68348	1.16888
1.46392	1.40846	1.75718	1.15431
1.31941	1.36807	1.64208	1.3356
1.5264	1.41671	1.67296	1.22617
1.44086	1.59849	1.7404	1.12111
1.22812	1.40873	2.00471	1.07043
1.38251	1.31398	1.72235
1.4298	1.41224	1.73226
1.3723	1.1379	1.59775
1.38659	1.4614	1.33759
1.34909	1.43482	1.42964
1.44556	1.56514	1.31719
1.56203	1.3648	1.49821
1.33176	1.78266	1.48903
1.2182	1.62557	1.66219
1.50278	1.59868	1.27072
1.29444	1.81621	1.57841
1.45364	1.60972	1.77086
1.16666	1.63039	1.71522
1.64514		1.55583
1.69001
1.47417
1.73313
1.27236
1.55135
1.60122
1.79256
1.65619
1.41256
1.78498
1.71619
1.60465
1.7114
1.44692
1.68953
1.41511
1.55474
1.67248
1.37992
1.75506
1.53142
1.4095
1.36761
1.65415

## Sheet: Fig. 4j
Spearman's r
FCHo1	FCHo 2	F-BAR	ΔF-BAR	IDR	ΔIDR	µHD	ΔµHD
0.06974	0.705	0.1945	0.245	0.1728	0.3265	0.3277	0.407
0.2048	0.6741	0.2656	0.2299	0.1916	0.5433	0.4803	0.3161
0.08953	0.5475	0.1951	0.2525	0.2829	0.4263	0.4387	0.1786
0.2575	0.4293	0.2551	0.4527	0.296	0.498	0.1925	0.365
0.1825	0.7058	0.2064	0.461	0.1345	0.5853	0.3093	0.4461
0.2057	0.6928	0.2242	0.3092	0.2753	0.7745	0.272	0.4699
0.3427	0.7342	0.2337	0.5442	0.3599	0.6401	0.4116	0.2764
0.1143	0.6284	0.339	0.585	0.4873	0.5471	0.3182	0.5259
0.3246	0.664	0.199	0.4889	0.1229	0.4603	0.195	0.3706
0.1914	0.6791	0.3265	0.6182	0.2894	0.5246	0.5168	0.3741
0.1311	0.6136	0.3754	0.5591	0.2275	0.6172	0.2992	0.2272
0.1461	0.7002	0.2098	0.4986	0.3651	0.7972	0.1874	0.5065
0.3814	0.7344	0.3606	0.4299	0.2879	0.7357	0.3147	0.4293
0.2714	0.6531	0.2293	0.3086	0.172	0.6234	0.1246	0.3542
0.3635	0.681	0.2429	0.4084	0.2916	0.7501	0.3025	0.4266
0.2286	0.4875	0.1747	0.3878	0.3864	0.6397	0.3346	0.4764
0.1506	0.7107	0.2547	0.4836	0.2428	0.5248	0.4041	0.3866
	0.7024	0.1742	0.3331	0.4268	0.4463		0.2905
	0.3966	0.2974	0.4907	0.1885	0.6789		0.2678
	0.8152	0.1984	0.5158	0.3978	0.7052		0.3341
	0.5016	0.3516	0.5192		0.4354		0.2835
	0.7328	0.2505	0.5714		0.5342		0.2762
	0.6697		0.4659		0.5411		0.1774
	0.6015		0.6837		0.7327		0.4649
	0.677		0.5625		0.7639		0.333
	0.5616		0.6323		0.7525		0.3567
	0.481		0.2257		0.438		0.2519
	0.782		0.2659		0.5936		0.4058
	0.3551		0.6024		0.5891		0.3983
	0.6801						0.4505
	0.6871						0.1076
	0.36
	0.4851
	0.76
	0.4801
	0.5654
	0.6276
	0.5142
	0.7697
	0.4072
	0.577
	0.5856
	0.4456
	0.7041
	0.7065
	0.7668
	0.7059
	0.6225
