# Supplementary material for: Curved adhesions mediate cell attachment to soft matrix fibres in three dimensions
Source: Nat Cell Biol. 2023 Sep 28;25(10):1453–64. doi: 10.1038/s41556-023-01238-1 (PMC10567576; doi:10.1038/s41556-023-01238-1)
Supplement: Supplementary file 15 — Statistical source data. [file 41556_2023_1238_MOESM15_ESM.xlsx]

## Sheet: Fig. 5h
Adhesion number					Adhesion area			Adhesion volume
2D focal adhesion	2D curved adhesion	3D focal adhesion	3D curved adheion		2D focal adhesion	2D curved adhesion		3D focal adhesion	3D curved adheion
133	53	9	98		0.744617	0.101925		0.553111	2.22998
156	40	14	164		0.685154	0.128125		0.813357	0.845823
118	10	14	108		1.08811	0.1671		0.428929	0.801713
130	27	5	262		1.00142	0.112704		0.456	1.89974
85	74	3	112		0.690059	0.166487		0.247667	2.20015
132	11	4	186		0.591871	0.121364		0.1575	3.31367
55	65	12	86		0.480091	0.204523		0.131083	3.16727
92	29	9	122		0.593707	0.173207		0.412111	1.81758
212	35	20	109		0.543514	0.216771		0.30025	1.52561
351	90	15			0.608627	0.199144		0.258733
149	11	21			0.747275	0.098		0.226905
115	16	9			0.7092	0.107563		0.301778
108	41				0.623852	0.18222
208	59				0.668063	0.188288
416	61				0.731613	0.255033
278	60				0.756673	0.174183
139	43				0.800655	0.141163
103	53				1.13321	0.279547
241					0.85061
