# Supplementary material for: Curved adhesions mediate cell attachment to soft matrix fibres in three dimensions
Source: Nat Cell Biol. 2023 Sep 28;25(10):1453–64. doi: 10.1038/s41556-023-01238-1 (PMC10567576; doi:10.1038/s41556-023-01238-1)
Supplement: Supplementary file 16 — Statistical source data. [file 41556_2023_1238_MOESM16_ESM.xlsx]

## Sheet: Fig. 6c
U2OS cells							A549 cells							Hela cells
Pure collagen ECM	Vitronectin ECM						Pure collagen ECM	Vitronectin ECM						Pure collagen ECM	Vitronectin ECM
WT	WT	Scramble shRNA	ITGβ5 shRNAs	FCHo2 shRNAs	ITGβ5+FCHo2 shRNAs		WT	WT	Scramble shRNA	ITGβ5 shRNAs	FCHo2 shRNAs	ITGβ5+FCHo2 shRNAs		WT	WT	Scramble shRNA	ITGβ5 shRNAs	FCHo2 shRNAs	ITGβ5+FCHo2 shRNAs
-48.75	-94.25	-71.5	-117	-107.25	-79.625		-53.625	-104	-84.5	-47.125	-56.875	-84.5		-60.125	-74.75	-102.375	-61.75	-78	-43.875
-45.5	-94.25	-79.625	-97.5	-102.375	-74.75		-29.25	-87.75	-74.75	-34.125	-56.875	-48.75		-56.875	-81.25	-94.25	-58.5	-65	-50.375
-47.125	-94.25	-79.625	-87.75	-95.875	-79.625		-35.75	-91	-86.125	-39	-48.75	-55.25		-55.25	-74.75	-102.375	-58.5	-42.25	-30.875
-48.75	-97.5	-60.125	-58.5	-78	-78		-26	-97.5	-61.75	-30.875	-50.375	-61.75		-52	-78	-102.375	-55.25	-40.625	-34.125
-42.25	-95.875	-55.25	-74.75	-58.5	-76.375		-32.5	-94.25	-86.125	-24.375	-35.75	-42.25		-47.125	-74.75	-82.875	-48.75	-39	-48.75
-48.75	-97.5	-52	-48.75	-56.875	-74.75		-40.625	-76.375	-82.875	-14.625	-32.5	-29.25		-48.75	-65	-102.375	-43.875	-37.375	-56.875
-39	-84.5	-60.125	-69.875	-56.875	-73.125		-16.25	-92.625	-63.375	-22.75	-30.875	-21.125		-43.875	-65	-100.75	-40.625	-32.5	-21.125
-40.625	-95.875	-56.875	-63.375	-56.875	-65		-30.875	-86.125	-68.25	-19.5	-30.875	-43.875		-43.875	-69.875	-89.375	-37.375	-30.875	-42.25
-37.375	-91	-69.875	-63.375	-50.375	-66.625		-24.375	-78	-73.125	-14.625	-29.25	-30.875		-37.375	-74.75	-97.5	-35.75	-30.875	-27.625
-39	-84.5	-65	-61.75	-52	-63.375		-39	-65	-53.625	-14.625	-22.75	-17.875		-34.125	-74.75	-99.125	-26	-27.625	-35.75
-35.75	-78	-68.25	-56.875	-52	-68.25		-39	-84.5	-66.625	-19.5	-17.875	-22.75		-30.875	-78	-71.5	-29.25	-26	-16.25
-37.375	-81.25	-60.125	-58.5	-50.375	-55.25		-30.875	-74.75	-68.25	-19.5	-21.125	-19.5		-30.875	-69.875	-89.375	-24.375	-26	-19.5
-29.25	-108.875	-63.375	-56.875	-42.25	-68.25		-21.125	-84.5	-58.5	-16.25	-22.75	-17.875		-32.5	-74.75	-84.5	-26	-26	-24.375
-34.125	-87.75	-50.375	-53.625	-43.875	-61.75		-24.375	-92.625	-55.25	-8.125	-24.375	-29.25		-29.25	-74.75	-87.75	-26	-29.25	-35.75
-40.625	-91	-34.125	-52	-29.25	-56.875		-19.5	-86.125	-52	-11.375	-26	-9.75		-27.625	-71.5	-82.875	-26	-24.375	-39
-27.625	-87.75	-39	-34.125	-45.5	-63.375		-22.75	-65	-48.75	-13	-24.375	-26		-27.625	-68.25	-81.25	-21.125	-27.625	-16.25
-37.375	-89.375	-45.5	-47.125	-34.125	-60.125		-30.875	-61.75	-32.5	-13	-21.125	-16.25		-27.625	-65	-89.375	-26	-26	-17.875
-26	-86.125	-76.375	-45.5	-27.625	-58.5		-19.5	-71.5	-39	-3.25	-16.25	-13		-26	-58.5	-95.875	-24.375	-19.5	-19.5
-32.5	-91	-69.875	-48.75	-43.875	-60.125		-21.125	-58.5	-40.625	-9.75	-21.125	-16.25		-26	-69.875	-74.75	-22.75	-16.25	-16.25
-29.25	-82.875	-35.75	-43.875	-40.625	-56.875		-14.625	-50.375	-50.375	-11.375	-17.875	-13		-26	-69.875	-82.875	-21.125	-17.875	6.5
-27.625	-78	-52	-27.625	-40.625	-53.625		-16.25	-45.5	-50.375	-1.625	-19.5	-17.875		-24.375	-63.375	-66.625	-16.25	-19.5	-16.25
-26	-81.25	-39	-37.375	-40.625	-45.5		-13	-40.625	-47.125	-8.125	-22.75	-13		-19.5	-69.875	-89.375	-19.5	-19.5	-3.25
-34.125	-84.5	-56.875	-32.5	-29.25	-43.875		-14.625	-37.375	-43.875	-3.25	-13	-13		-22.75	-69.875	-69.875	-8.125	-17.875	-8.125
-22.75	-82.875	-55.25	-35.75	-30.875	-34.125		-14.625	-32.5	-47.125	-11.375	-19.5	-11.375		-27.625	-68.25	-81.25	-13	-19.5	-22.75
-29.25	-81.25	-58.5	-30.875	-35.75	-40.625		-13	-29.25	-32.5	-9.75	-9.75	-3.25		-21.125	-68.25	-78	-16.25	-14.625	-8.125
-30.875	-79.625	-39	-3.25	-37.375	-40.625		-1.625	-53.625	-37.375	-3.25	-21.125	-17.875		-24.375	-58.5	-71.5	-17.875	-19.5	-4.875
-29.25	-79.625	-56.875	-27.625	-29.25	-40.625		-4.875	-27.625	-34.125	1.625	-14.625	-17.875		-21.125	-61.75	-76.375	-14.625	-14.625	-9.75
-29.25	-87.75	-68.25	-29.25	-32.5	-35.75		-1.625	-22.75	-32.5	-9.75	-14.625	-16.25		-24.375	-52	-66.625	-13	-17.875	16.25
-26	-94.25	-27.625	-21.125	-34.125	-37.375		-6.5	-14.625	-35.75	-4.875	-11.375	-8.125		-21.125	-61.75	-68.25	-13	-14.625	-6.5
-21.125	-86.125	-71.5	-29.25	-32.5	-34.125		-6.5	-16.25	-17.875	0	-14.625	-16.25		-17.875	-53.625	-63.375	-13	-14.625	-6.5
-29.25	-89.375	-48.75	1.625	-17.875	-42.25		-9.75	-30.875	-16.25	14.625	-19.5	-6.5		-19.5	-52	-68.25	-14.625	-14.625	-14.625
-26	-89.375	-29.25	-24.375	-22.75	-37.375		1.625	-8.125	-26	9.75	-9.75	-4.875		-17.875	-55.25	-60.125	-11.375	-13	-9.75
-26	-82.875	-53.625	-27.625	-34.125	-27.625		-8.125	-13	-17.875	9.75	-13	-3.25		-16.25	-60.125	-68.25	-13	-17.875	-11.375
-29.25	-74.75	-39	-27.625	-32.5	-39		-32.5	-19.5	-29.25	16.25	-14.625	-11.375		-11.375	-53.625	-65	-11.375	-14.625	3.25
-21.125	-89.375	-34.125	0	-32.5	-30.875		-29.25	-8.125	-13	-56.875	-13	-9.75		-16.25	-39	-43.875	-8.125	-13	-13
-17.875	-71.5	-24.375	-24.375	-26	-34.125		-21.125	-30.875	-24.375	-50.375	-14.625	1.625		-14.625	-45.5	-53.625	-6.5	-13	-14.625
-29.25	-87.75	-60.125	-26	-34.125	-26		-24.375	-9.75	-19.5	-40.625	-16.25	-4.875		-17.875	-39	-55.25	-8.125	-16.25	-9.75
-22.75	-84.5	-60.125	3.25	-22.75	-34.125		-24.375	-13	-6.5	-43.875	-6.5	-1.625		-13	-48.75	-56.875	-6.5	-11.375	-1.625
-16.25	-74.75	-48.75	-24.375	-30.875	-34.125		-40.625	-8.125	-13	-42.25	-14.625	-4.875		-21.125	-30.875	-68.25	-3.25	-11.375	-9.75
-24.375	-68.25	-68.25	-16.25	-30.875	-37.375		-9.75	0	-78	-42.25	-9.75	1.625		-16.25	-30.875	-76.375	-4.875	-13	-4.875
-16.25	-86.125	-27.625	-11.375	-27.625	-37.375		-16.25	-9.75	-86.125	-35.75	-11.375	-1.625		-16.25	-34.125	-43.875	-1.625	-9.75	3.25
-16.25	-65	-47.125	-11.375	-30.875	-32.5		-30.875	-3.25	-97.5	-32.5	-11.375	14.625		-8.125	-43.875	-32.5	-1.625	-11.375	-8.125
-27.625	-68.25	-27.625	-21.125	-30.875	-30.875		-32.5	-1.625	-104	-29.25	-11.375	4.875		-13	-30.875	-42.25	-6.5	-11.375	4.875
-19.5	-65	-55.25	-14.625	-26	-30.875		-19.5	-133.25	-95.875	-34.125	-11.375	1.625		-17.875	-30.875	-39	0	-13	-9.75
-26	-65	-47.125	-19.5	-30.875	-32.5		-8.125	-110.5	-102.375	-27.625	-3.25	1.625		-9.75	-30.875	-11.375	-6.5	-9.75	-1.625
-19.5	-73.125	-48.75	-16.25	-26	-37.375		-9.75	-112.125	-99.125	-29.25	1.625	-69.875		-11.375	-37.375	-22.75	0	-9.75	1.625
-22.75	-66.625	-52	-19.5	-29.25	-26		-17.875	-123.5	-112.125	-32.5	-6.5	-55.25		-8.125	-29.25	-24.375	3.25	-11.375	6.5
-22.75	-56.875	-48.75	-13	-27.625	-34.125		-21.125	-123.5	-104	-30.875	-1.625	-61.75		-9.75	-27.625	-13	3.25	-8.125	-1.625
-30.875	-55.25	-35.75	-17.875	-30.875	-26		-30.875	-120.25	-104	-27.625	-3.25	-55.25		-11.375	-26	-22.75	4.875	-8.125	4.875
-11.375	-58.5	-34.125	-16.25	-21.125	-24.375		-29.25	-99.125	-84.5	-21.125	-8.125	-52		-14.625	-26	-19.5	8.125	-9.75	-1.625
-27.625	-66.625	-21.125	-13	-27.625	-26		-14.625	-99.125	-79.625	-22.75	0	-40.625		-13	-27.625	9.75	8.125	-6.5	11.375
-27.625	-56.875	-50.375	-16.25	-19.5	-30.875		-11.375	-97.5	-78	-22.75	-1.625	-65		-6.5	-22.75	-19.5	22.75	-6.5	-40.625
-27.625	-56.875	-61.75	-14.625	-21.125	-22.75		-24.375	-105.625	-61.75	-17.875	0	-40.625		-4.875	-19.5	-6.5	-76.375	-4.875	-37.375
-19.5	-45.5	-48.75	-14.625	-29.25	-17.875		-13	-92.625	-82.875	-24.375	0	-48.75		-11.375	-21.125	-34.125	-61.75	0	-34.125
-26	-56.875	-16.25	13	-19.5	-22.75		-27.625	-78	-61.75	-22.75	4.875	-40.625		-8.125	-26	3.25	-58.5	-4.875	-37.375
-16.25	-56.875	-24.375	-16.25	-19.5	-30.875		-27.625	-86.125	-76.375	-19.5	-3.25	-35.75		-6.5	-21.125	3.25	-58.5	-6.5	-32.5
-26	-52	-55.25	-11.375	-27.625	-27.625		-14.625	-69.875	-60.125	-21.125	1.625	-39		-3.25	-24.375	-3.25	-37.375	0	-35.75
-19.5	-47.125	-47.125	-13	-27.625	-24.375		-24.375	-100.75	-45.5	-19.5	0	-40.625		-9.75	-19.5	-6.5	-40.625	-6.5	-32.5
-21.125	-52	-13	-11.375	-21.125	-17.875		-11.375	-78	-47.125	-19.5	8.125	-37.375		0	-21.125	-14.625	-40.625	1.625	-29.25
-26	-63.375	-48.75	-13	-17.875	-22.75		-16.25	-95.875	-45.5	-19.5	1.625	-39		-4.875	-21.125	8.125	-40.625	0	-30.875
-11.375	-50.375	-21.125	-14.625	-22.75	-22.75		-3.25	-84.5	-43.875	-17.875	13	-47.125		-11.375	-19.5	13	-40.625	0	-29.25
-27.625	-47.125	-45.5	-14.625	-26	-29.25		-9.75	-69.875	-39	-17.875	16.25	-29.25		-8.125	-17.875	27.625	-39	-3.25	-29.25
-21.125	-56.875	-21.125	-9.75	-26	-26		-13	-60.125	-45.5	-17.875	-63.375	-29.25		1.625	-22.75	-84.5	-22.75	0	-27.625
-26	-42.25	-19.5	-13	-19.5	-21.125		-9.75	-66.625	-34.125	-13	-53.625	-34.125		-3.25	-17.875	-68.25	-22.75	-1.625	-27.625
-11.375	-40.625	-9.75	-9.75	-22.75	-17.875		-17.875	-95.875	-39	-14.625	-39	-24.375		1.625	-16.25	-74.75	-34.125	-1.625	-19.5
-17.875	-55.25	-43.875	-13	-22.75	-22.75		-16.25	-65	-27.625	-16.25	-39	-24.375		-8.125	-16.25	-63.375	-35.75	3.25	-19.5
-22.75	-32.5	-9.75	-14.625	-21.125	-21.125		-8.125	-71.5	-40.625	-17.875	-37.375	-24.375		3.25	-16.25	-74.75	-34.125	3.25	-16.25
-26	-50.375	-24.375	-11.375	-17.875	-9.75		0	-65	-22.75	-17.875	-37.375	-27.625		8.125	-8.125	-69.875	-29.25	6.5	-24.375
-19.5	-43.875	-29.25	-13	-26	-19.5		-4.875	-52	-39	-17.875	-35.75	-14.625		1.625	-16.25	-58.5	-34.125	8.125	-19.5
-19.5	-42.25	-16.25	-11.375	-21.125	-16.25		-8.125	-56.875	-37.375	-14.625	-34.125	-22.75		3.25	-14.625	-71.5	-30.875	6.5	-17.875
-11.375	-43.875	-26	-13	-16.25	-17.875		0	-63.375	-17.875	-13	-27.625	-21.125		3.25	-13	-63.375	-17.875	11.375	-14.625
-17.875	-29.25	-22.75	-3.25	-14.625	-14.625		1.625	-55.25	-8.125	-14.625	-24.375	-24.375		3.25	0	-78	-29.25	9.75	-14.625
-9.75	-30.875	-29.25	-3.25	-3.25	-19.5		3.25	-52	-13	-14.625	-22.75	-40.625		0	-3.25	-65	-22.75	14.625	-14.625
-11.375	-35.75	-27.625	-11.375	-14.625	-19.5		-3.25	-48.75	-14.625	-16.25	-21.125	-17.875		4.875	-1.625	-71.5	-24.375	13	-13
-17.875	-9.75	-24.375	-4.875	-3.25	-16.25		-1.625	-60.125	19.5	-11.375	-17.875	-24.375		8.125	-4.875	-55.25	-13	16.25	-9.75
-17.875	-9.75	-29.25	-9.75	-11.375	-9.75		0	-55.25	-69.875	-14.625	-19.5	-17.875		8.125	1.625	-56.875	-19.5	-50.375	-16.25
-9.75	-3.25	-14.625	-6.5	-8.125	-21.125		6.5	-37.375	-79.625	-9.75	-17.875	-27.625		-42.25	-6.5	-60.125	-17.875	-50.375	-14.625
-8.125	-3.25	-9.75	-11.375	-9.75	-17.875		-32.5	-35.75	-79.625	-9.75	-14.625	-34.125		-40.625	3.25	-48.75	-11.375	-52	-8.125
-21.125	-6.5	-32.5	-4.875	-16.25	-21.125		-19.5	-24.375	-78	-9.75	-21.125	-22.75		-37.375	1.625	-55.25	-21.125	-40.625	-6.5
-19.5	-3.25	-35.75	-6.5	-6.5	-21.125		-30.875	-24.375	-56.875	-8.125	-16.25	-26		-21.125	14.625	-42.25	-13	-27.625	-4.875
-16.25	1.625	-13	-3.25	0	-9.75		-16.25	-21.125	-79.625	-11.375	-13	-22.75		-17.875	-78	-47.125	-8.125	-26	-8.125
-22.75	3.25	-14.625	-4.875	-6.5	-9.75		-26	-34.125	-78	-9.75	-17.875	-22.75		-21.125	-73.125	-52	-13	-24.375	-3.25
-19.5	0	-34.125	-1.625	-1.625	-9.75		-24.375	-56.875	-104	-6.5	-16.25	-22.75		-14.625	-74.75	-53.625	-9.75	-21.125	0
-22.75	-9.75	0	-1.625	-6.5	-21.125		-13	-73.125	-84.5	-6.5	-16.25	-22.75		-30.875	-68.25	-47.125	-4.875	-39	0
-19.5	-8.125	-6.5	-9.75	-4.875	-14.625		-24.375	-55.25	-63.375	-9.75	-14.625	-21.125		-16.25	-73.125	-58.5	-3.25	-29.25	-4.875
-21.125	-39	-43.875	-4.875	-14.625	-8.125		-21.125	-104	-50.375	-8.125	-14.625	-9.75		-14.625	-65	-53.625	-22.75	-37.375	3.25
-19.5	-107.25	3.25	-6.5	-14.625	-19.5		-21.125	-47.125	-47.125	-8.125	-11.375	-17.875		-17.875	-68.25	-39	-11.375	-30.875	4.875
-21.125	-105.625	-17.875	17.875	1.625	-14.625		-29.25	-63.375	-48.75	-6.5	-11.375	-30.875		-8.125	-66.625	-42.25	-11.375	-11.375	1.625
-17.875	-78	-8.125	-8.125	1.625	-21.125		-11.375	-47.125	-52	-3.25	-11.375	-11.375		-26	-56.875	-53.625	-13	-34.125	-1.625
-17.875	-82.875	-14.625	-3.25	0	-16.25		-19.5	-40.625	-43.875	0	-3.25	-4.875		-17.875	-55.25	-55.25	-9.75	-34.125	6.5
-17.875	-104	-32.5	-6.5	-14.625	-8.125		-17.875	-53.625	-40.625	-6.5	-9.75	-4.875		-16.25	-56.875	-39	-4.875	-24.375	9.75
-14.625	-16.25	-29.25	-8.125	3.25	-21.125		-17.875	-65	-52	0	-9.75	-16.25		-11.375	-53.625	-52	-6.5	-26	13
-14.625	-9.75	0	-4.875	3.25	-17.875		-14.625	-61.75	-17.875	4.875		-16.25		-9.75	-52	-34.125	-9.75	-30.875	-71.5
-16.25	-26	-8.125	-4.875	3.25	-14.625		-4.875	-99.125	-39	-3.25		-1.625		-14.625	-52	-35.75	-8.125	-40.625	-61.75
-16.25	3.25	-4.875	-1.625	0	-8.125		-16.25	-63.375	-14.625	4.875		-4.875		-17.875	-48.75	-50.375	-4.875	-22.75	-58.5
-11.375	-27.625	-37.375	-1.625	0	-3.25		-11.375	-55.25	-11.375	-3.25		14.625		-14.625	-53.625	-30.875	3.25	-22.75	-53.625
-16.25	-95.875	-26	-4.875	3.25	-16.25		-19.5	-39	-17.875	1.625		9.75		-13	-52	-34.125	8.125	-22.75	-45.5
-13	-78	-1.625	11.375	1.625	-6.5		-24.375	-52	-22.75	3.25		6.5		-8.125	-50.375	-45.5	0	-32.5	-37.375
-16.25	-94.25	-13	0	4.875	-9.75		-4.875	-50.375	-11.375	8.125		4.875		-21.125	-47.125	-39	-3.25	-6.5	-24.375
-9.75	-47.125	-11.375	-6.5	3.25	-13		-27.625	-32.5	-3.25	3.25		19.5		-9.75	-43.875	-32.5	4.875	-32.5	-30.875
-13	-78	4.875	-3.25	8.125	-16.25		-13	-35.75		6.5		17.875		-14.625	-45.5	-37.375	1.625	-19.5	-29.25
-11.375	-105.625	-11.375	0	11.375	-6.5		-8.125	-37.375		4.875		13		-21.125	-45.5	-29.25	8.125	-16.25	-22.75
-9.75	-13	-8.125	16.25	-48.75	-16.25		-17.875	-27.625		8.125		13		-26	-42.25	-37.375	3.25	-14.625	-22.75
-8.125	-8.125	-11.375	1.625	-43.875	-6.5		-26	-78		8.125		24.375		-11.375	-42.25	-29.25	11.375	-17.875	-17.875
-8.125	8.125	-30.875	-1.625	-50.375	-4.875		-13	-19.5		6.5		24.375		-9.75	-42.25	-29.25	16.25	-9.75	-19.5
-11.375	-71.5	-14.625	-6.5	-40.625	-6.5		-11.375	-19.5		6.5		29.25		-13	-45.5	-22.75	21.125	-16.25	-19.5
-13	0	-13	-1.625	-48.75	-6.5		-9.75	-17.875		8.125		-66.625		-13	-37.375	-27.625	24.375	-22.75	-19.5
-6.5	-71.5	13	0	-43.875	-6.5		-3.25	-3.25		13		-60.125		-6.5	-35.75	-26	24.375	-13	-11.375
-8.125	-91	-1.625	1.625	-48.75	0		-11.375	-16.25		-58.5		-58.5		-9.75	-37.375	-29.25	29.25	-13	-17.875
-13	-78	-17.875	-1.625	-48.75	-1.625		-8.125	-13		-32.5		-53.625		-6.5	-35.75	-37.375	-50.375	-11.375	-17.875
-6.5	-19.5	-24.375	0	-47.125	-9.75		-19.5	-19.5		-37.375		-34.125		-8.125	-37.375	-34.125	-40.625	-9.75	-16.25
-8.125	-29.25	8.125	1.625	-43.875	-8.125		-21.125	-29.25		-32.5		-42.25		-8.125	-34.125	-29.25	-45.5	-8.125	-14.625
-3.25	-29.25	9.75	11.375	-34.125	-8.125		-4.875	-14.625		-30.875		-37.375		-8.125	-34.125	-24.375	-27.625	-9.75	-13
-4.875	-24.375	9.75	3.25	-47.125	-6.5		-8.125	-21.125		-32.5		-29.25		-16.25	-34.125	-35.75	-24.375	-14.625	-13
-4.875	-58.5	-14.625	1.625	-34.125	4.875		-3.25	1.625		-30.875		-13		-8.125	-32.5	-21.125	-26	-4.875	-9.75
-1.625	-29.25	-11.375	0	-34.125	-60.125		-21.125	-6.5		-26		-14.625		-6.5	-30.875	-24.375	-24.375	-1.625	-9.75
-3.25	-69.875	11.375	0	-32.5	-56.875		-8.125	0		-26		-9.75		-6.5	-26	-21.125	-27.625	-13	-11.375
-1.625	-24.375	-16.25	0	-30.875	-47.125		-3.25	-4.875		-26		-8.125		-9.75	-24.375	-19.5	-39	3.25	-14.625
6.5	-89.375	0	0	-26	-52		-6.5	11.375		-24.375		-11.375		-19.5	-24.375	-24.375	-32.5	-8.125	-11.375
-3.25	-39	4.875	0	-32.5	-48.75		-17.875	-14.625		-19.5		-19.5		-6.5	-24.375	-39	-24.375	-1.625	-11.375
11.375	-82.875	8.125	1.625	-39	-45.5		-6.5	11.375		-16.25		-21.125		-8.125	-26	-21.125	-21.125	1.625	-9.75
-47.125	-45.5	-1.625	1.625	-34.125	-45.5		-3.25	13		-21.125		-9.75		-11.375	-21.125	-21.125	-32.5	3.25	-6.5
-42.25	-9.75	1.625	4.875	-35.75	-32.5		1.625	4.875		-13		-27.625		-4.875	-22.75	-24.375	-16.25	3.25	-9.75
-39	-95.875	0	-1.625	-40.625	-34.125		-1.625	13		-19.5		-13		-4.875	-14.625	-22.75	-26	8.125	-8.125
-37.375	-42.25	-14.625	4.875	-22.75	-29.25		3.25	16.25		-14.625		-19.5		-9.75	-21.125	-16.25	-29.25	11.375	-1.625
-34.125	-86.125	-3.25	3.25	-29.25	-26		13	9.75		-16.25		-1.625		-9.75	-17.875	-19.5	3.25	22.75	-6.5
-32.5	-56.875	1.625	1.625	-30.875	-17.875		-14.625	14.625		-13		-4.875		-4.875	-21.125	-19.5	-16.25	26	-4.875
-34.125	-63.375	6.5	6.5	-29.25	-26		-13	-37.375		-11.375		-4.875		-3.25	-14.625	-13	-9.75	42.25	-6.5
-32.5	-11.375	1.625	4.875	-27.625	-21.125		-8.125	4.875		-6.5		-6.5		-6.5	-16.25	-13	-11.375	-63.375	-1.625
-34.125	-9.75	8.125	1.625	-27.625	-17.875		-9.75	4.875		-4.875		-9.75		-6.5	-16.25	-14.625	-21.125	-60.125	-4.875
-30.875	-52	6.5	6.5	-26	-26		-9.75	4.875		-4.875		-9.75		-6.5	-13	-14.625	-16.25	-73.125	0
-34.125	-35.75	9.75	8.125	-26	-19.5		-8.125	8.125		-8.125		-8.125		-1.625	-14.625	-17.875	-13	-55.25	-1.625
-34.125	-8.125	14.625	11.375	-24.375	-19.5		-4.875	16.25		-9.75		11.375		-4.875	-9.75	-16.25	-21.125	-45.5	-1.625
-32.5	-11.375	-65	4.875	-26	-17.875		-8.125	9.75		-6.5		4.875		-8.125	-9.75	-22.75	-13	-45.5	-3.25
-32.5	-63.375	-76.375	6.5	-29.25	-22.75		-6.5			-4.875		-11.375		0	-11.375	-16.25	-14.625	-60.125	6.5
-32.5	-32.5	-94.25	4.875	-26	-17.875		-4.875			-3.25		-1.625		1.625	-11.375	-26	-6.5	-42.25	3.25
-34.125	-8.125	-78	9.75	-30.875	-16.25		-8.125			-1.625		-4.875		6.5	-11.375	-22.75	-24.375	-45.5	1.625
-32.5	-48.75	-79.625	13	-24.375	-16.25		-3.25			-1.625		-8.125		8.125	-9.75	-30.875	-4.875	-29.25	1.625
-32.5	-24.375	-97.5	4.875	-21.125	-14.625		-8.125			0		-9.75		9.75	-6.5	-13	-16.25	-29.25	19.5
-30.875	-8.125	-78	21.125	-32.5	-13		-1.625			3.25		-6.5		9.75	-6.5	-13	1.625	-47.125	14.625
-30.875	-42.25	-94.25	-60.125	-17.875	-11.375		-3.25			8.125		-1.625		11.375	-1.625	-26	-13	-30.875	14.625
-27.625	-9.75	-86.125	-66.625	-24.375	-13		-6.5			-1.625		11.375		9.75	-3.25	-22.75	-9.75	-32.5	24.375
-30.875	-91	-78	-58.5	-32.5	-13		-4.875			-58.5		22.75			-4.875	-19.5	0	-29.25	26
-30.875	-89.375	-71.5	-56.875	-26	-13		-1.625			-32.5		24.375			-6.5	-8.125	-4.875	-32.5	27.625
-30.875	-94.25	-71.5	-50.375	-29.25	-13		-3.25			-37.375		24.375			-6.5	-27.625	-1.625	-26	-22.75
-29.25	-102.375	-79.625	-60.125	-24.375	-16.25		-3.25			-32.5		-53.625			-3.25	-17.875	-8.125	-24.375	-34.125
-27.625	-40.625	-61.75	-50.375	-30.875	-11.375		-4.875			-30.875		-29.25			-3.25	-16.25	-6.5	-34.125	-32.5
-29.25	-32.5	-74.75	-50.375	-22.75	-17.875		-3.25			-32.5		-35.75			-4.875	-9.75	3.25	-16.25	-34.125
-24.375	-35.75	-65	-56.875	-26	-9.75		-1.625			-30.875		-26			-1.625	-9.75	-3.25	-30.875	-32.5
-27.625	-74.75	-68.25	-48.75	-27.625	-11.375		1.625			-26		-32.5			-1.625	-6.5	0	-21.125	-30.875
-29.25	-29.25	-74.75	-56.875	-22.75	-11.375		1.625			-26		-40.625			6.5	-24.375	4.875	-26	-30.875
-29.25	-95.875	-60.125	-45.5	-22.75	-14.625		3.25			-26		-16.25			0	-22.75	0	-9.75	-29.25
-27.625	-91	-63.375	-43.875	-27.625	-9.75		0			-24.375		-30.875			4.875	-6.5	-8.125	-22.75	-27.625
-26	-35.75	-63.375	-52	-21.125	-13		4.875			-19.5		-24.375			3.25	-13	1.625	-21.125	-19.5
-29.25	-58.5	-71.5	-42.25	-27.625	-9.75		3.25			-16.25		-39			4.875	-4.875	14.625	-21.125	-29.25
-29.25	-84.5	-56.875	-35.75	-22.75	-9.75		0			-21.125		-39			3.25	-3.25	-34.125	-8.125	-17.875
-26	-4.875	-71.5	-39	-22.75	-6.5		3.25			-13		-30.875			11.375	-6.5	-35.75	-21.125	-22.75
-26	-26	-69.875	-30.875	-14.625	-4.875		4.875			-19.5		-21.125			6.5	-3.25	-32.5	-14.625	-29.25
-22.75	-27.625	-65	-37.375	-21.125	-6.5		3.25			-14.625		-24.375			8.125	-14.625	-32.5	-21.125	-27.625
-27.625	-16.25	-66.625	-30.875	-22.75	-6.5		4.875			-16.25		-19.5			6.5	-11.375	-32.5	0	-24.375
-24.375	-53.625	-53.625	-40.625	-24.375	-4.875		6.5			-13		-22.75			11.375	1.625	-32.5	-11.375	-17.875
-24.375	-92.625	-60.125	-40.625	-29.25	-4.875		6.5			-11.375		-30.875			16.25	-13	-34.125	-24.375	-21.125
-24.375	1.625	-56.875	-32.5	-16.25	-9.75		11.375			-6.5		-19.5			11.375	-1.625	-32.5	-17.875	-6.5
-24.375	-92.625	-68.25	-42.25	-19.5	-9.75		11.375			-4.875		-21.125			-76.375	-3.25	-26	1.625	-9.75
-24.375	-13	-65	-39	-22.75	-9.75					-4.875		-14.625			-84.5	-11.375	-29.25	-4.875	-14.625
-26	-21.125	-60.125	-24.375	-17.875	-8.125					-8.125		-16.25			-81.25	-8.125	-24.375	-3.25	-11.375
-24.375	-16.25	-60.125	-35.75	-24.375	-9.75					-9.75		-13			-78	1.625	-22.75	0	-4.875
-24.375	-11.375	-45.5	-32.5	-26	-8.125					-6.5		-14.625			-79.625	-4.875	-24.375	-3.25	-13
-26	11.375	-53.625	-21.125	-19.5	-11.375					-4.875		-14.625			-74.75	-4.875	-21.125	1.625	-14.625
-17.875	-24.375	-60.125	-26	-21.125	-4.875					-3.25		-13			-61.75	-1.625	-19.5	4.875	-14.625
-22.75	-13	-60.125	-27.625	-14.625	-6.5					-1.625		-1.625			-55.25	1.625	-9.75	-4.875	-9.75
-24.375	-43.875	-60.125	-19.5	-17.875	-3.25					-1.625		-4.875			-50.375	4.875	-19.5	-1.625	-16.25
-22.75	-100.75	-56.875	-24.375	-21.125	-6.5					0		-1.625			-50.375	0	-16.25	-3.25	-1.625
-22.75	-29.25	-53.625	-26	-21.125	-6.5					3.25		-6.5			-48.75	9.75	-17.875	3.25	-11.375
-22.75	-68.25	-50.375	-21.125	-17.875	-8.125					8.125		-6.5			-48.75	11.375	-17.875	-3.25	-16.25
-22.75	-86.125	-55.25	-19.5	-22.75	-8.125					-1.625		-9.75			-48.75	-82.875	-16.25	4.875	-14.625
-27.625	-56.875	-50.375	-24.375	-26	-9.75					-56.875		1.625			-55.25	-91	-14.625	11.375	-14.625
-24.375	-60.125	-39	-30.875	-19.5	-4.875					-56.875					-48.75	-87.75	-11.375	1.625	-13
-27.625	-94.25	-50.375	-24.375	-13	-6.5					-48.75					-48.75	-82.875	-13	3.25	0
-26	-65	-60.125	-21.125	-17.875	-6.5					-50.375					-50.375	-87.75	-6.5	8.125	-14.625
-26	-71.5	-56.875	-26	-27.625	-9.75					-35.75					-47.125	-86.125	-9.75	-1.625	0
-22.75	-39	-52	-24.375	-22.75	-4.875					-32.5					-48.75	-82.875	-3.25	11.375	-14.625
-22.75	-71.5	-58.5	-26	-14.625	-8.125					-30.875					-35.75	-78	1.625	14.625	-9.75
-21.125	-43.875	-47.125	-24.375	-24.375	-6.5					-30.875					-40.625	-76.375	-6.5	9.75	-13
-26	-69.875	-60.125	-29.25	-17.875	-6.5					-29.25					-37.375	-71.5	0	4.875	3.25
-19.5	-55.25	-56.875	-27.625	-19.5	-8.125					-22.75					-45.5	-69.875	6.5	27.625	-13
-26	-40.625	-47.125	-22.75	-26	-4.875					-17.875					-43.875	-66.625	6.5	21.125	-9.75
-21.125	-37.375	-45.5	-29.25	-9.75	-4.875					-21.125					-39	-65	3.25	27.625	-11.375
-21.125	-11.375	-53.625	-19.5	-22.75	-9.75					-22.75					-32.5	-66.625	6.5	-30.875	-11.375
-22.75	-87.75	-53.625	-21.125	-9.75	-8.125					-24.375					-39	-65		-26	-11.375
-21.125	6.5	-37.375	-26	-19.5	-8.125					-26					-39	-61.75		-29.25	1.625
-22.75	-79.625	-40.625	-17.875	-11.375	-8.125					-24.375					-30.875	-58.5		-27.625	-9.75
-21.125	-92.625	-58.5	-29.25	-8.125	-6.5					-21.125					-34.125	-53.625		-27.625	9.75
-24.375	-95.875	-56.875	-32.5	-8.125	-4.875					-16.25					-37.375	-58.5		-27.625	0
-19.5	-32.5	-21.125	-29.25	-19.5	-6.5					-21.125					-34.125	-56.875		-26	-4.875
-19.5	-30.875	-37.375	-24.375	-14.625	-1.625					-17.875					-32.5	-52		-24.375	3.25
-21.125	-27.625	-40.625	-26	-9.75	-4.875					-19.5					-29.25	-53.625		-24.375	3.25
-19.5	4.875	-45.5	-21.125	-8.125	-4.875					-22.75					-37.375	-48.75		-17.875	0
-17.875	-9.75	-47.125	-24.375	-8.125	-4.875					-13					-32.5	-53.625		-17.875	11.375
-21.125	-53.625	-37.375	-30.875	-9.75	-4.875					-19.5					-30.875	-45.5		-21.125	13
-24.375	-87.75	-39	-24.375	-17.875	-6.5					-9.75					-24.375	-45.5		-11.375	14.625
-21.125	-65	-53.625	-19.5	-6.5	-1.625					-21.125					-22.75	-47.125		-14.625	8.125
-22.75	-8.125	-30.875	-13	-17.875	-1.625					-14.625					-24.375	-40.625		-17.875	16.25
-17.875	-45.5	-35.75	-27.625	-8.125	-3.25					-14.625					-21.125	-42.25		-17.875	35.75
-17.875	-32.5	-29.25	-27.625	-13	1.625					-11.375					-27.625	-42.25		-16.25
-17.875	-27.625	-43.875	-22.75	-8.125	1.625					-14.625					-21.125	-42.25		-17.875
-17.875	-60.125	-34.125	-11.375	-8.125	3.25					-19.5					-21.125	-40.625		-17.875
-17.875	-24.375	-37.375	-16.25	-14.625	0					-9.75					-17.875	-37.375		-6.5
-17.875	-68.25	-29.25	-27.625	-9.75	0					-13					-21.125	-37.375		-8.125
-19.5	-34.125	-27.625	-27.625	-17.875	1.625					-14.625					-22.75	-37.375		-16.25
-17.875	-73.125	-40.625	-27.625	-14.625	8.125					-13					-19.5	-30.875		-14.625
-19.5	-48.75	-39	-21.125	-16.25						-14.625					-11.375	-34.125		-14.625
-22.75	-29.25	-22.75	-24.375	-4.875						-16.25					-9.75	-29.25		-14.625
-19.5	-92.625	-40.625	-26	-4.875						-6.5					-6.5	-29.25		-14.625
-19.5	-84.5	-35.75	-14.625	-4.875						-14.625					-13	-21.125		-11.375
-19.5	-39	-14.625	-16.25	-11.375						-9.75					-9.75	-26		-13
-22.75	-17.875	-13	-16.25	-14.625						-11.375					-17.875	-27.625		-8.125
-17.875	-45.5	-11.375	-22.75	-8.125						-11.375					-4.875	-19.5		-13
-17.875	-42.25	-13	-19.5	-14.625						-11.375					-9.75	-21.125		-8.125
-16.25	-52	-19.5	-24.375	-8.125						-11.375					-4.875	-21.125		-8.125
-21.125	-21.125	-6.5	-16.25	-8.125						-3.25					-11.375	-19.5		-8.125
-17.875	-43.875	-8.125	-26	-8.125						1.625					-3.25	-14.625		-1.625
-17.875	-52	-19.5	-22.75	0						-6.5					-9.75	-17.875		-3.25
-14.625	-87.75	-4.875	-21.125	-11.375						-1.625					-6.5	-21.125		-3.25
-16.25	6.5	-14.625	-19.5	-8.125						-3.25					-4.875	-13		-3.25
-16.25	-9.75	-6.5	-26	-4.875						-8.125					-6.5	-14.625		-1.625
-16.25	-63.375	-3.25	-8.125	-8.125						0					-9.75	-13		-1.625
-14.625	-37.375	-9.75	-24.375	-6.5						-1.625					-13	-11.375		3.25
-16.25	-52	-6.5	-24.375	-4.875						0					-13	-13		4.875
-16.25	-48.75	-3.25	-24.375	-4.875						0					-8.125	-13		8.125
-16.25	-55.25	-6.5	-21.125	-4.875						4.875					-9.75	-9.75		9.75
-16.25	-17.875	3.25	-17.875	-6.5						-3.25					0	-9.75		8.125
-14.625	-65	1.625	-16.25	-1.625						1.625					0	-16.25		6.5
-13	-32.5	-6.5	-21.125	-1.625						0					0	-13		9.75
-14.625	-65	-8.125	-8.125	1.625						8.125					0	-9.75		8.125
-13	-32.5	3.25	-9.75	-4.875						1.625					0	-14.625		11.375
-14.625	-34.125	-3.25	-8.125	-1.625						13						-11.375		9.75
-14.625	-26	-92.625	-6.5	0						16.25						-6.5		8.125
-14.625	-29.25	-99.125	-19.5	-1.625												-9.75		8.125
-13	-1.625	-82.875	-6.5	-6.5												-4.875		14.625
-8.125	-17.875	-102.375	-17.875	1.625												-11.375		17.875
-14.625	-29.25	-104	-13	1.625												-9.75
-9.75	-95.875	-108.875	-6.5	3.25												-9.75
-11.375	-39	-108.875	-21.125	-1.625												-3.25
	-91	-107.25	-19.5	4.875												-6.5
	-91	-105.625	-21.125	3.25												-11.375
	-55.25	-81.25	-21.125	4.875												-3.25
	-24.375	-74.75	-11.375	6.5												-6.5
	-61.75	-89.375	-17.875	1.625												-8.125
	-55.25	-95.875	-14.625	4.875												-3.25
	-56.875	-76.375	-19.5	8.125												0
	-73.125	-74.75	-21.125													-3.25
	-58.5	-76.375	-14.625													0
	-29.25	-86.125	-14.625													-1.625
	-37.375	-56.875	-3.25													0
	-34.125	-86.125	-19.5													1.625
	-58.5	-74.75	-19.5													0
	-50.375	-84.5	-3.25													-3.25
	-9.75	-68.25	-17.875													0
	-29.25	-71.5	-9.75													-4.875
	-9.75	-74.75	-8.125													-1.625
	-22.75	-79.625	-1.625													-3.25
	-27.625	-63.375	-4.875													0
	-11.375	-79.625	-9.75													4.875
	-29.25	-71.5	-9.75													0
	-68.25	-68.25	0													4.875
	-14.625	-58.5	-3.25													4.875
	-87.75	-73.125	-3.25													0
	-40.625	-74.75	0													1.625
	-35.75	-71.5	-3.25													4.875
	-43.875	-76.375	-4.875													6.5
	-53.625	-50.375	-1.625													6.5
	-22.75	-58.5	0													6.5
	-84.5	-52	-6.5													3.25
	-60.125	-68.25	-6.5													6.5
	-84.5	-61.75	-4.875													6.5
	-1.625	-52	-1.625													16.25
	-56.875	-58.5	0
	-21.125	-63.375	14.625
	-94.25	-65
	-35.75	-63.375
	-82.875	-56.875
	-60.125	-60.125
	-48.75	-50.375
	-87.75	-47.125
	-52	-68.25
	-65	-60.125
	-27.625	-52
	-16.25	-66.625
	-87.75	-53.625
	-84.5	-66.625
	-56.875	-58.5
	-84.5	-42.25
	-40.625	-47.125
	-45.5	-48.75
	-30.875	-69.875
	-58.5	-52
	-47.125	-56.875
	-81.25	-47.125
	-100.75	-53.625
	-24.375	-65
	-37.375	-47.125
	-27.625	-43.875
	-66.625	-48.75
	-4.875	-42.25
	-21.125	-48.75
	-60.125	-48.75
	-16.25	-52
	-86.125	-42.25
	-9.75	-45.5
	-9.75	-43.875
	-4.875	-53.625
	-60.125	-58.5
	-35.75	-42.25
	-30.875	-45.5
	-13	-45.5
	-17.875	-35.75
	-45.5	-42.25
	-43.875	-40.625
	-13	-40.625
	-24.375	-42.25
	-61.75	-42.25
	-55.25	-42.25
	-3.25	-19.5
	-89.375	-24.375
	-84.5	-21.125
	-60.125	-16.25
	-56.875	-17.875
	-53.625	-21.125
	-55.25	-9.75
	-26	-13
	-84.5	-9.75
	-14.625	-11.375
	-95.875	-17.875
	-76.375	-16.25
	-22.75	-19.5
	-86.125	-9.75
	-47.125	-14.625
	-21.125	-11.375
	-34.125	1.625
	-87.75	-6.5
	-13	4.875
	-82.875	-1.625
	-24.375	-14.625
	-55.25	11.375
	-3.25	6.5
	-69.875	8.125
	-84.5	11.375
	-63.375
	-66.625
	-29.25
	-16.25
	-63.375
	1.625
	-14.625
	4.875
	-78
	-86.125
	-71.5
	-11.375
	-1.625
	-26
	-53.625
	-30.875
	-42.25
	-19.5
	-14.625
	-89.375
	-19.5
	-11.375
	-47.125
	-40.625
	-86.125
	-3.25
	-47.125
	-8.125
	-71.5
	-79.625
	-79.625
	-60.125
	-55.25
	-52
	-60.125
	-56.875
	-69.875
	-65
	-68.25
	-60.125
	-63.375
	-50.375
	-34.125
	-39
	-45.5
	-76.375
	-69.875
	-35.75
	-52
	-39
	-56.875
	-55.25
	-58.5
	-39
	-56.875
	-68.25
	-27.625
	-71.5
	-48.75
	-29.25
	-53.625
	-39
	-34.125
	-24.375
	-60.125
	-60.125
	-48.75
	-68.25
	-27.625
	-47.125
	-27.625
	-55.25
	-47.125
	-48.75
	-52
	-48.75
	-35.75
	-34.125
	-21.125
	-50.375
	-61.75
	-48.75
	-16.25
	-24.375
	-55.25
	-47.125
	-13
	-48.75
	-21.125
	-45.5
	-21.125
	-19.5
	-9.75
	-43.875
	-9.75
	-24.375
	-29.25
	-16.25
	-26
	-22.75
	-29.25
	-27.625
	-24.375
	-29.25
	-14.625
	-9.75
	-32.5
	-35.75
	-13
	-14.625
	-34.125
	0
	-6.5
	-43.875
	3.25
	-17.875
	-8.125
	-14.625
	-32.5
	-29.25
	0
	-8.125
	-4.875
	-37.375
	-26
	-1.625
	-13
	-11.375
	4.875
	-11.375
	-8.125
	-11.375
	-30.875
	-14.625
	-13
	13
	-1.625
	-17.875
	-24.375
	8.125
	9.75
	9.75
	-14.625
	-11.375
	11.375
	-16.25
	0
	4.875
	8.125
	-1.625
	1.625
	0
	-14.625
	-3.25
	1.625
	6.5
	1.625
	8.125
	6.5
	9.75
	14.625
