# Supplementary material for: Curved adhesions mediate cell attachment to soft matrix fibres in three dimensions
Source: Nat Cell Biol. 2023 Sep 28;25(10):1453–64. doi: 10.1038/s41556-023-01238-1 (PMC10567576; doi:10.1038/s41556-023-01238-1)
Supplement: Supplementary file 18 — Statistical source data. [file 41556_2023_1238_MOESM18_ESM.xlsx]

## Sheet: Extended Data Fig. 3c
Before Pillar	After Pillar	Before Flat	After Flat
1.25079	1.27984	0.819128	1.10268
0.802987	1.15485	0.782161	1.08845
1.43754	0.987925	1.13214	0.993222
1.20238	0.875595	0.881921	0.915751
0.811531	1.05746	0.852993	1.01276
1.59152	0.936426	1.32904	0.836364
1.59203	0.861631	0.93506	0.975785
1.2628	1.12315	0.989098	1.16149
1.55725	0.980433	1.17195	0.892048
1.32643	0.964715	0.860574	0.87597
1.69246	1.3043	1.10663	1.4829
1.3363	0.842256	0.836515	0.848126
0.915806	1.11542	0.855837	1.2888
1.24896	1.25517	1.0165	1.44788
2.57329	0.844681	1.15859	0.82794
1.88104	0.919529	1.17617	0.962937
1.40053	1.2168	1.57467	1.12461
1.26997	0.748752	0.806587	0.88913
1.40501	0.870458	0.730711	0.823505
2.03998	1.05742	0.865481	0.924419
1.53804	0.993404	1.13698	1.13593
3.75818	1.26618	1.97187	1.37515
1.19514	0.937024	0.929969	0.850589
1.20716	1.1104	0.756818	1.35828
1.913	1.24317	1.62418	1.20843
1.09702	1.35482	0.830665	1.51247
2.83243	1.16126	1.48303	1.09985
1.39535	0.942361	0.842681	1.01268
2.80492	1.27143	3.43468	1.31232
1.26829	0.821746	0.808508	0.957254
2.07633	1.13467	0.780178	1.06966
3.1986	0.987121	1.25595	0.974376
2.71576	1.72101	2.18776	1.64429
1.99111	1.10196	1.08101	1.07953
1.28139	1.05338	0.986545	1.1244
0.983576	1.15235	0.936039	1.18461
1.32565	0.871377	1.22379	0.915643
1.34483	1.08618	1.06066	1.00548
1.82166	0.963902	1.91987	0.983965
1.33481	0.816907	0.839511	0.886373
1.15612	0.99521	0.952456	0.895369
1.72307	0.801619	0.902132	0.905425
1.49927	0.876873	1.22267	0.941246
2.31655	0.989849	1.26038	0.892694
1.35748	1.55352	1.26988	0.997423
1.88802	0.857502	1.26555	0.927441
1.58928	0.737637	1.22859	0.756209
1.00229	0.857619	0.802412	0.903631
1.18171	1.31382	0.934332	1.60161
0.877013	1.01461	0.736006	1.06305
1.69317	0.753527	1.16821	0.792547
1.75913	0.959935	1.75806	1.13582
1.45438	0.802321	0.954214	0.92626
1.50241	0.921967	0.937282	0.937564
1.19931	1.27419	0.822644	1.41674
1.82992	0.837902	1.19199	0.871866
1.44898	1.20452	1.60267	1.26038
1.93627	0.844383	1.62482	0.931011
1.62271	1.01526	1.14537	1.14703
1.61757	1.61081	1.01204	1.31101
2.38369	1.09499	2.49299	1.15339
1.29256	1.15857	0.804244	1.41374
1.40433	0.882273	0.840491	0.984032
2.43761	1.1699	1.56784	1.43788
1.4329	0.943527	0.826347	0.822109
1.75751	1.19991	1.25157	1.15427
1.07737	1.21081	1.02877	1.08573
1.56203	0.953851	1.24904	0.914227
1.68969	0.84757	1.37859	0.893923
1.9221	1.63506	1.22251	1.55896
1.6393	1.05157	1.07703	1.30919
1.64071	0.723907	0.975786	1.05355
1.38478	0.919391	1.0761	1.22016
2.5785	1.15905	1.30168	1.08199
1.46693	0.861681	1.04676	1.11707
1.31277	1.63448	1.04406	1.69642
2.02595	0.78911	1.10948	0.785019
2.63604	0.958269	1.08585	0.922445
1.06032	1.11078	0.924969	1.21114
1.31099	1.02671	1.29298	1.47825
1.48845	1.33352	0.891503	1.36205
1.03315	1.58423	0.997787	1.51813
1.82397	1.13533	1.33697	1.4693
1.46049	0.701334	0.689245	0.759779
2.10552	0.924088	1.27447	0.880787
1.21673	1.1257	0.821962	1.06132
1.99538	1.161	1.206	1.23978
2.25958	0.854117	0.994943	0.925288
2.44187	0.913136	1.15783	0.915993
1.36122	1.33318	0.862585	1.37736
1.14521	1.16091	1.30029	1.00957
2.03909	1.07405	1.31464	1.35193
1.57535	2.02216	0.891016	1.03953
1.72862	1.18313	1.12417	1.17405
1.33718	1.00269	1.15047	1.07011
1.49487	0.960231	1.30905	0.938389
1.15257	1.148	0.831431	1.08695
1.2616	0.622345	0.941742	0.70287
0.999499	0.989824	0.817762	1.26264
1.25253	0.94933	0.844465	0.917814
2.04095	0.827966	1.35017	1.43024
1.72231	0.938267	0.952515	1.02927
1.38009	1.14098	0.9643	1.03312
1.05478	1.36024	0.884353	1.291
1.04128	0.804533	1.01402	0.94334
1.55431	1.18014	0.903177	1.2351
0.9556	1.0708	0.779818	0.919318
1.80547	1.23196	0.804305	1.28571
1.87535	1.00546	1.39337	1.30458
2.23866	1.05668	1.92874	1.07949
0.917604	0.859047	0.782292	0.847131
2.44572	0.692241	1.70677	0.688615
1.53394	0.95012	1.28628	1.02705
2.25515	1.49659	0.958732	1.42192
1.55622	0.827241	0.81959	0.679989
1.72722	0.943826	0.895362	1.37122
1.65008	0.962623	1.18671	0.962229
1.33397	1.05879	1.4618	1.37251
1.41904	0.870897	1.17205	0.835063
2.81531	0.809562	1.48793	1.00828
1.76545	1.22399	1.1351	1.57651
2.83496	0.97416	1.87364	0.919303
1.49322	1.07648	1.81468	1.26606
1.08074	0.846702	0.904962	0.846044
1.79201	1.00313	1.17082	1.16241
1.11409	1.21927	1.09493	1.19491
1.59626	0.869934	1.10137	0.997879
1.76399	0.749404	1.68116	0.818281
1.01167	1.20352	1.4392	1.30117
1.55339	1.04895	0.950004	1.22338
1.38539	0.983081	0.940152	1.24768
1.74554	1.09475	1.09297	1.16572
1.52803	1.02527	1.15904	0.896828
1.45264	0.837214	1.15747	0.821341
2.13394	1.05069	1.61612	1.00738
1.59377	1.06561	1.07889	1.06745
0.979517	1.01496	0.830683	1.11158
1.5756	0.894692	0.994423	1.06161
1.37142	1.00511	0.865046	1.02903
1.0415	1.02009	0.824603	0.909852
1.22658	0.928447	0.936279	0.975294
1.43185	0.973659	1.80004	1.04332
1.77875	0.789483	1.10079	0.840414
2.90285	0.798888	4.23195	0.824737
1.29218	1.03679	1.06423	0.892865
1.09688	0.780723	0.880363	0.843337
1.88351	0.918198	0.764412	1.04119
1.40909	1.3434	0.776994	1.26933
2.12995	1.26464	0.930845	1.18961
1.67192	0.661758	1.20948	0.829445
1.68551	1.04122	0.979877	1.33609
1.32167	0.709535	0.998892	0.724292
2.28682	1.06382	1.05329	1.2498
1.48881	1.27019	0.714277	1.30509
1.2789	1.14755	0.928944	1.27137
1.23791	0.717649	0.885677	0.800547
0.922732	1.18049	0.830269	1.04928
1.29015	1.17003	0.935444	1.0233
1.61958	0.947999	1.59411	0.92582
1.18246	0.887288	0.727578	0.960036
2.1348	0.745643	1.55014	0.749494
1.37768	0.710277	1.01376	0.874126
2.6495	1.08998	1.50672	1.00414
1.01363	1.27954	0.706803	1.20811
1.01603	0.897757	1.02356	0.861311
1.67102	1.08294	0.779796	1.05495
1.19601	0.96524	0.84199	0.914631
0.888916	0.842224	0.884708	1.07879
2.50636	1.77952	1.45022	1.12062
2.23323	0.955666	1.58625	0.8889
1.6513	1.15727	1.01169	0.939777
0.928341	1.07002	0.578238	1.15425
1.086	0.749435	0.783087	0.902958
1.94908	1.04817	1.19658	1.13434
1.35682	1.16496	0.791166	1.14136
1.83237	1.32797	1.21771	1.5279
1.73223	0.987861	0.855072	1.19394
1.09398	1.07318	0.800712	1.18141
1.92044	1.10566	0.96516	0.961325
1.46494	1.06008	1.49711	1.11052
1.2821	0.797627	1.06595	1.22686
1.45192	1.062	1.01935	1.12021
1.35432	0.82518	1.27555	0.906975
2.29531	0.718015	1.65525	0.789618
2.0261	0.999115	0.988139	0.994021
1.17118	1.07742	0.815383	0.9178
1.15341	1.07321	0.902101	0.955103
1.0214	1.02839	0.889675	1.00137
1.74989	1.20931	1.42324	1.5295
1.75329	0.716901	1.1979	0.779309
1.55475	0.900734	1.13643	0.848015
1.552	1.00794	1.51365	1.3608
3.31601	1.10333	3.27282	1.12745
1.60814	1.10421	1.09032	1.17175
1.56554	1.0958	0.921502	1.14982
2.11916	0.86617	1.02835	0.853531
1.3898	1.2278	1.03029	1.83091
1.80161	1.0186	0.861436	0.985348
2.67569	1.03705	0.848499	1.25834
1.73319	0.831465	1.82801	0.872045
1.6068	1.52216	0.920242	1.36747
1.74053	0.766604	1.02572	0.836938
1.64185	0.875294	1.37003	0.82514
1.55654	1.26076	1.0356	1.27141
1.34893	1.01556	1.11596	1.21647
2.10565	1.6273	0.875213	1.58583
3.51152	1.02075	1.84395	1.65571
1.79924	0.91539	0.762852	0.966285
1.2192	0.687492	0.869722	0.791345
1.89155	0.91948	1.07673	0.842865
1.68337	0.840352	0.93927	1.02188
1.8352	0.846352	1.00123	0.992037
2.21846	0.915293	1.10971	0.952814
1.4186	0.829926	0.956398	0.813103
1.3669	1.40442	0.913726	1.46999
1.49615	0.938963	1.19793	0.987679
1.41063	0.699315	0.798314	0.678946
1.89888	1.05729	1.06268	1.02267
1.20412	0.882929	1.01822	0.939028
2.04844	1.08719	1.13126	1.01382
2.70101	1.04563	2.36529	1.1247
1.60292	1.29286	0.904945	1.3803
1.06074	0.790717	0.890992	0.887111
1.78665	1.47271	0.767274	1.46166
1.43124	1.33083	1.05171	1.57884
1.57808	0.6842	1.19103	0.760564
1.35642	1.02727	1.41083	1.41242
0.865755	0.88791	0.566014	0.820761
2.27263	0.641111	1.45752	0.728057
1.70974	1.08136	1.13468	1.05489
3.02711	0.865348	2.33513	1.03342
1.73463	1.02175	0.889087	1.09558
1.2141	1.03595	0.978289	1.00686
1.93719	0.941335	2.04468	0.846041
1.8533	0.931669	1.15543	0.875258
1.02246	1.04983	0.843223	1.22478
1.17683	0.853104	1.37873	0.93668
1.17893	1.48029	1.0093	1.38997
1.91132	1.00436	0.839445	1.1513
1.18714	1.64148	1.57262	1.35818
1.30949	0.74497	1.51635	0.820107
1.44068	1.01019	1.09093	1.14449
2.06224	1.01643	1.5622	1.00436
1.07252	0.977468	0.888413	0.915591
1.48315	0.888346	1.10532	0.885198
1.57362	0.931147	0.966908	1.00266
1.37603	0.967914	1.31475	0.994727
2.57041	1.09412	1.42465	0.944364
1.31075	0.88269	1.16356	0.847298
1.51689	0.793545	0.740477	0.914622
2.09162	0.757787	1.43466	0.839773
2.24964	0.972993	1.67611	1.15138
1.77549	1.52963	0.840609	1.19376
1.35159	1.33716	1.11295	1.41298
1.59167	1.17694	1.77897	1.32272
1.44742	0.95413	0.949235	0.94075
1.88935	1.1571	1.00215	1.36652
1.1616	1.21556	1.146	1.18359
1.61724	0.868506	1.1743	0.85908
1.10493	1.13568	0.962891	0.966367
1.20169	1.0186	0.995445	0.996644
1.5889	1.04807	1.16653	0.934659
1.86003	0.804041	0.858675	0.791811
1.43698	1.25487	0.954475	1.46491
1.12726	0.815525	0.943615	0.925043
2.16024	1.02572	0.853379	1.1047
1.09818	0.999312	0.95864	1.10254
1.39302	1.484	0.965033	1.51217
1.95266	0.845604	1.24862	0.939094
2.07524	1.2673	1.39953	1.12282
2.24204	0.857789	1.0753	0.961802
1.07159	1.13084	0.82685	1.32221
0.900493	1.00808	0.819923	1.03794
1.73509	0.833385	0.6724	0.662711
1.21467	0.947889	1.08536	1.03508
1.25579	1.10009	0.867237	1.02182
1.74245	0.978709	0.782946	1.25646
1.09912	0.79102	0.813419	0.918111
1.33557	0.850284	0.721201	0.836282
2.01585	0.869892	1.20403	1.17648
1.439	1.08093	1.53273	1.06024
1.42309	1.13353	1.03655	1.17328
1.8732	1.27445	1.04675	1.03434
0.980027	1.44469	1.01357	1.50257
2.60967	1.14254	1.26358	1.06082
1.51258	0.988909	0.893263	1.0344
1.11245	0.809146	0.83542	0.867193
0.979777	0.953353	1.03703	0.937232
1.29504	1.42212	1.12329	1.30482
0.850175	1.03358	0.560355	1.14735
1.88132	1.01751	0.941317	1.07908
1.58777	1.2373	1.36976	1.03713
1.56354	0.893259	1.06153	0.890467
1.28656	0.906066	0.715332	1.05745
2.02268	1.15433	1.49112	1.21524
1.13935	0.636876	0.701392	0.748498
1.20982	0.878891	1.06154	1.02221
1.4463	1.18604	0.846277	1.38258
1.28442	1.02438	0.913681	1.03636
1.77057	1.13116	1.27305	1.32541
1.59637	0.950698	1.58289	0.957987
1.69477	1.04916	1.07953	1.10394
1.6072	0.921112	0.931678	0.974898
1.01777	1.11566	0.679546	1.17956
1.53744	1.04329	1.87573	1.0447
2.33523	0.781903	1.34755	0.880027
1.94004	0.839823	1.28808	1.00544
1.69473	0.90151	1.76149	0.905992
1.80516	0.868762	0.770703	1.41814
3.0522	1.05002	1.21982	1.14907
1.03222	0.986691	1.62131	0.868057
1.20524	1.23266	0.965918	1.19847
2.08328	1.04119	1.46384	0.857813
1.49257	1.75752	1.3093	1.40116
1.24394	0.46586	0.939104	0.55122
2.32733	1.08676	2.18208	1.16681
3.56061	0.737027	2.51528	0.771163
1.62899	1.13716	0.766204	1.27427
0.622859	0.914388	0.603444	1.09392
1.74802	0.701566	1.61654	0.817746
1.57482	0.985366	1.34534	1.00921
1.81325	1.04775	0.947732	1.01007
1.80521	1.0145	1.35656	0.944677
1.78855	1.49338	1.19551	1.57146
1.24387	0.817116	0.934265	0.904149
1.95056	1.29145	0.868531	1.30728
1.49126	1.03825	0.975295	1.36447
1.08171	0.786334	0.988666	0.835013
1.54745	1.03621	0.884619	1.22387
1.14966	0.904259	0.745842	0.794218
2.23877	1.31354	1.30166	1.32292
1.47862	1.005	0.943775	1.069
0.89609	1.11756	0.819834	1.11459
0.880582	0.971442	0.806054	0.986846
2.37195	0.899938	1.71738	0.931613
1.00313	0.872396	0.916602	0.942153
1.59043	1.06665	0.800008	0.996273
1.07507	1.06567	1.22104	1.44265
1.43508	1.15991	0.884829	1.10052
0.854661	1.14301	0.61308	1.00521
1.2591	0.871359	0.837015	0.858155
1.42938	1.11363	0.851512	1.25466
1.77533	0.72109	1.42019	0.850478
1.39771	1.35475	1.01374	1.27795
1.00318	1.12243	0.701507	1.32325
2.60562	0.718174	1.05287	0.772104
1.10724	1.42288	0.949949	1.92247
1.17312	0.670625	0.994102	0.75714
1.4868	1.0665	1.08597	0.989835
1.57606	0.796586	1.38385	0.846145
1.73743	0.999122	1.04922	1.02733
3.03591	1.13886	2.02191	1.10198
0.932227	0.998574	0.93801	1.65571
1.24661	1.2359	1.0877	1.41873
0.630159	0.681537	0.618051	0.827844
1.24687	1.05929	1.04633	0.923347
1.94348	0.833422	1.62269	1.03906
1.14485	1.33907	0.881975	1.27252
1.22086	0.809915	1.92437	0.933774
1.95377	1.13414	0.8824	1.04223
1.13005	0.85564	1.00472	0.865951
1.33417	1.34598	0.826273	1.27632
1.85865	1.01317	1.37916	0.934454
1.26961	1.10647	1.35351	1.22289
2.27026	0.978864	1.06872	1.07252
1.18163	0.989945	1.02033	1.04227
3.16881	0.922846	2.31503	0.974787
1.95302	0.860687	1.33721	0.936692
1.67578	0.90897	0.836787	1.01121
2.36457	0.89645	1.61464	0.962533
1.29378	0.976685	0.819812	0.939178
2.2858	0.839623	2.30004	0.877524
1.68199	1.30147	0.892318	1.24934
1.04512	1.09047	0.923078	1.12426
1.06209	1.23523	0.902696	1.75042
0.749959	1.16993	0.565282	1.26655
1.80994	0.916405	1.63238	0.950785
1.61377	0.933122	2.00168	0.969108
1.20175	1.10315	0.969712	1.18754
2.35757	1.45434	1.76703	1.57209
1.43422	1.04451	1.00849	1.15688
0.94411	1.02535	1.22182	1.18597
1.69929	1.09048	1.78998	1.17711
0.975717	1.03524	0.998177	1.20029
0.992672	0.58132	1.00165	0.646105
1.42038	1.17737	1.78327	1.44062
1.94321	1.14708	0.899263	1.06893
1.66894	1.16306	0.916328	1.15072
1.32306	1.08238	0.796713	1.07938
1.35831	0.972406	1.03193	0.98773
1.53112	0.912685	1.21954	0.938736
1.9501	1.01502	1.40962	0.945612
1.53681	1.59718	1.30301	1.64693
1.27072	0.916074	0.947156	1.02461
1.13527	0.939703	0.857329	0.942983
2.37799	1.09609	0.896915	0.951692
1.05235	0.973307	0.921801	1.29011
1.81243	1.98299	1.2055	1.4459
1.06797	1.28668	0.854846	1.17806
1.68177	1.4463	1.26444	1.09342
1.17578	1.50221	1.10018	1.31109
2.12376	1.02224	1.01875	0.849196
1.54464	0.998851	1.43288	0.947546
1.27375	0.633288	0.935574	0.703652
1.49322	1.45184	0.799981	1.44338
1.01182	1.40178	1.39936	1.17041
1.41105	0.959502	1.10683	0.981393
1.9407	0.924751	2.31187	0.908019
1.29477	1.09269	0.93474	1.35955
3.44054	1.24582	2.30305	1.22135
1.18263	1.17113	1.52069	1.08277
1.96069	1.30996	1.23652	1.07495
1.71279	0.72712	1.20676	0.794419
1.56201	0.689049	1.28237	0.828959
2.02053	1.10341	2.31456	1.09626
2.26759	0.823026	1.4163	0.889514
0.964728	0.918003	1.14459	0.83703
1.24448	1.1325	0.876376	1.00051
2.86126	1.27126	2.35214	1.12238
2.32448	1.00317	1.8531	1.26396
1.32766	1.31374	1.05468	1.3909
1.44748	1.02909	0.888278	0.961657
1.13	1.14369	1.00038	1.4051
1.87756	0.981613	1.31194	0.962592
2.2513	0.932465	1.36172	1.05573
1.12638	0.994	0.721164	0.959326
1.89704	1.06848	1.32112	0.924972
1.4316	1.11645	0.835593	1.30396
1.2389	1.16627	0.845712	1.29757
1.20092	0.980339	0.85387	1.6311
1.47419	1.29767	0.971932	1.32824
1.54952	1.4184	1.18867	1.3842
3.0692	0.999106	1.15771	1.06884
1.46322	1.45434	1.21149	1.54445
1.80073	0.965476	1.20721	0.867702
1.11736	1.04567	0.987079	0.900669
1.1892	1.01964	0.807084	1.07713
1.36083	0.947933	1.12596	0.891972
1.41399	1.00905	1.0669	1.09674
1.00864	0.959661	0.921998	0.961524
3.23443	0.839706	1.91869	0.950379
2.38007	1.97879	1.07755	1.70042
1.28653	0.918768	0.9182	0.973691
1.24491	1.60091	0.693651	1.59373
1.4654	0.851303	1.18376	0.900061
1.78462	0.757373	1.12601	0.813776
2.01003	0.961629	1.55092	0.975037
2.3345	1.21154	2.12251	1.33557
2.30534	1.34508	1.46017	1.20676
1.80682	1.14037	0.738154	1.23325
1.0928	0.956515	0.974965	1.24582
1.57996	0.797815	1.23396	0.715462
2.87387	1.07594	1.47857	1.16093
1.53978	1.02592	0.874867	1.01379
1.68271	1.20974	1.23428	1.12894
1.01256	1.01044	0.837271	1.07946
1.67144	1.05753	0.978339	1.05766
1.43742	1.1002	1.24667	1.25622
1.30852	1.68344	1.02996	1.6911
1.71204	0.769718	1.20489	0.91926
1.73679	0.771407	1.94484	0.723458
1.02663	1.07754	1.04836	1.37226
1.57505	1.27006	0.905883	1.48307
1.28558	0.887155	0.681921	0.875458
2.03802	0.702363	1.59116	0.61842
1.4936	0.96296	0.929397	1.10291
1.51686	0.888856	0.916854	0.949806
1.26194	1.43803	0.880356	1.09724
1.32494	0.924346	0.935182	0.907074
2.23435	1.01364	1.67753	0.920121
1.2378	0.919604	0.989626	0.933447
1.15772	1.01853	1.0383	0.976134
1.08776	0.897154	1.05609	0.868908
2.46677	0.770298	1.92687	0.681281
1.18984	0.767908	0.552842	0.856559
1.39063	0.914403	0.804393	0.961068
1.24008	1.2151	0.749561	1.1937
1.35675	0.820414	0.946064	0.866819
1.41213	0.823774	1.09125	0.930636
2.59961	0.918956	1.84819	0.981399
1.138	0.998839	0.938666	1.03706
1.32501	1.0534	1.21623	1.3736
1.40573	1.515	0.987408	1.47831
1.32169	0.925014	0.833758	0.96845
1.53549	1.03977	1.19262	1.10807
1.13224	1.22813	1.02602	1.56613
1.78829	1.11009	1.27401	1.09152
0.709235	1.53904	0.727366	1.59973
2.44418	0.785071	1.75001	0.839578
1.22309	0.549209	1.11133	0.670514
2.05786	1.12686	1.09621	1.06159
1.59419	1.56844	1.35914	1.34594
0.969549	1.14324	0.748344	1.02471
1.61227	0.941509	1.25376	0.917756
1.86579	0.988532	1.13312	0.854007
1.06032	0.988717	0.917525	0.914661
1.25554	0.88994	1.10144	0.8229
1.73259	1.16163	1.98548	1.09949
1.46321	0.49188	1.13455	0.488101
1.53838	0.779689	1.09101	0.825613
1.67737	0.783965	0.837588	0.88638
0.930634	0.905612	0.875676	1.32712
1.15313	0.904446	1.27148	0.878649
1.36619	0.799052	0.719422	0.801543
1.32683	0.92966	1.16217	0.910244
2.02568	1.14169	0.905212	1.13904
1.33096	0.85932	0.987608	1.07706
1.81706	1.7024	1.31755	1.5488
0.764563	1.20805	0.72463	1.14964
1.16282	1.72009	0.680808	1.50301
1.34057	1.00099	0.902328	1.28236
1.20283	0.967346	0.952525	1.40105
1.46985	1.11933	0.915771	1.1565
1.26778	0.927144	0.836031	0.989001
1.64761	0.948904	0.730857	0.988025
1.6804	0.843299	1.20722	0.901455
1.25215	1.10053	0.914767	1.16986
1.15422	1.08274	0.899863	1.0346
1.27712	1.15762	1.01019	1.27209
2.13117	0.858944	0.958925	0.908811
1.52779	0.978929	1.38638	0.914574
2.15921	1.3505	1.29586	1.24433
1.56591	1.30624	1.42478	1.34959
1.49838	0.943556	1.13887	0.891751
1.26593	1.06361	0.806601	0.958721
1.58125	1.13445	1.44655	0.99524
1.66517	1.01284	1.20169	0.964507
1.36393	0.909711	1.16135	0.978756
0.960629	1.85174	0.810461	1.29061
2.78841	1.09693	1.26524	1.13009
1.34726	0.946112	0.965123	0.978542
1.87662	0.961749	0.792417	1.12205
1.74909	0.70399	0.978335	0.79799
2.14589	0.873793	1.73564	1.03019
1.60883	0.89072	1.12838	0.914201
1.74623	0.870846	1.16878	0.907275
1.19132	0.997526	0.876731	1.34906
2.02452	1.17133	1.30412	1.10986
2.03697	1.34462	1.05389	1.60684
1.3792	1.06604	0.827494	1.64152
1.38192	1.0192	1.39331	0.995524
1.4984	1.03312	0.777776	1.01626
2.06111	1.47584	1.56865	1.26842
1.14378	1.27252	0.89257	1.60346
2.15875	1.16996	0.90575	1.47027
1.92184	1.1928	1.67319	1.36814
1.41948	0.788241	0.734569	0.8185
1.61145	1.26236	0.798411	1.30666
1.6755	0.957457	0.910237	0.963
2.83457	2.27334	1.60204	1.14028
1.80162	0.872148	1.01159	0.880544
1.27592	0.898257	0.749777	1.049
1.43112	1.04965	0.892071	1.0391
1.3187	0.71688	0.794056	0.720027
1.09463	0.924843	1.28228	0.910157
1.65094	1.00716	1.02295	0.972759
0.900106	1.09609	0.754032	1.18278
1.07445	1.40336	1.06331	1.31797
3.17456	1.09055	1.80856	1.03218
0.700236	0.851899	0.602146	0.954107
1.61958	1.21175	1.07606	1.25703
1.29162	0.981295	1.01737	0.976543
1.18561	1.05224	0.91216	0.930816
3.21009	1.10129	1.43627	1.3252
2.07467	0.967326	1.6604	0.968199
1.08406	1.16116	0.822817	1.1258
1.87854	1.35538	0.800257	1.38135
0.680294	1.48594	0.570173	1.2793
1.38254	1.12541	0.996163	1.21859
1.79063	1.03672	1.40182	0.926191
0.804021	1.05316	0.621241	1.13352
1.18773	1.30201	1.19027	1.16684
1.12618	1.17653	0.947355	1.45023
1.25014	1.15112	1.404	1.55842
2.17732	1.13662	1.10867	1.09109
1.20409	0.970127	0.73765	1.011
1.64904	0.763946	1.33443	0.809362
1.29609	0.980774	0.878941	1.05901
1.17528	1.18995	0.810683	1.46485
1.85153	1.17793	1.64507	1.16788
1.20425	1.00074	0.987147	1.0941
1.18659	1.17251	0.872869	1.14651
1.63769	1.11715	0.767119	1.32798
1.51815	1.55345	0.818693	1.46401
1.16902	0.926596	0.852369	0.935032
1.07738	1.23685	0.77083	1.08035
1.77111	0.884202	1.12435	1.00387
1.83901	1.24599	1.24409	1.07934
1.6181	1.14351	1.11574	1.36353
1.2939	0.817066	1.02554	0.85772
1.45677	0.775668	0.979425	0.769651
1.13252	1.10082	1.06343	1.12298
1.31026	0.728006	1.55696	0.823562
1.41058	1.16725	1.01892	1.00668
1.24425	1.16257	0.951045	1.24181
1.26029	1.0413	0.87982	0.997554
2.12852	0.665752	1.44121	0.681318
1.75398	1.0214	2.92966	1.01913
1.70734	0.579566	1.202	0.877687
2.2198	0.762811	1.62988	0.862785
3.23827	0.811323	3.0118	0.988881
1.50685	0.75677	0.887344	0.869371
2.27305	1.00268	1.63795	0.894928
1.19509	0.941515	1.46222	0.988621
1.66757	1.03405	1.04657	1.14021
1.77631	0.816239	1.34603	0.92465
2.00904	1.02025	1.49987	1.02515
2.01833	1.02487	0.962709	1.04402
1.14484	1.06872	1.00105	1.04646
1.73525	0.813095	1.87092	0.657491
2.91688	0.706115	1.69525	0.772515
1.51086	1.17558	0.85799	1.17835
1.68819	1.40266	1.78148	1.17882
1.41074	1.05161	1.03306	0.954248
1.5937	1.15108	0.958158	1.18051
1.28643	0.864992	1.19789	0.881194
1.07866	0.982912	0.803312	0.919686
1.7991	0.912896	1.58242	0.923585
1.32918	1.11323	0.746466	1.09615
1.38959	0.835426	1.0202	1.0006
1.14434	1.09638	1.17136	0.963592
1.18527	0.963305	1.05162	1.07485
1.70165	0.973658	1.32828	0.920621
1.60663	0.852648	0.955487	0.849421
1.06544	0.996825	0.665839	0.978571
0.992176	1.11836	1.02326	1.03547
1.29354	0.916209	1.2962	1.00107
1.33177	1.07509	1.2856	1.18842
1.75353	0.993471	1.4491	0.844316
2.71712	0.928723	1.53627	0.955255
0.863701	0.911764	0.679617	0.853706
2.32202	1.24875	1.71038	1.81541
1.79849	0.986396	1.981	1.12622
1.05257	0.918543	0.684142	0.944873
1.30565	2.30062	0.904003	1.32008
2.07391	1.14889	1.77798	1.21639
1.76638	1.40601	0.825949	1.26349
1.35548	1.09043	1.19629	1.10746
1.51188	1.27459	1.39662	1.7721
1.3357	0.510315	1.11738	0.688216
2.27732	0.764854	2.05	0.915074
1.40283	1.14704	0.912619	1.64693
2.32551	1.18835	1.08077	1.14005
1.06391	1.15358	0.844662	1.2631
1.27674	1.08477	1.0227	1.13826
1.54901	0.835317	1.35288	0.897225
1.72917	0.952445	0.999169	0.9209
1.58785	0.996104	1.51914	1.2499
1.56739	2.10379	0.891633	1.84184
1.46079	0.978555	0.877871	0.938998
1.75896	1.01815	0.878201	1.11719
1.25715	0.886199	1.01064	1.02901
1.58654	0.978723	0.775716	1.0697
1.41773	1.1939	0.688807	1.25909
0.972248	1.0586	0.550972	1.04191
1.57672	1.06404	1.37889	1.28581
2.25207	0.947808	1.59628	1.03603
1.56386	0.857985	0.717329	0.782606
1.26118	1.04942	1.01707	1.13246
2.01966	1.16068	1.53214	1.21462
1.69226	1.32565	1.07058	1.20275
1.18522	1.28757	0.989594	1.27784
1.77732	1.14447	1.09106	1.22625
1.19995	0.933997	0.772335	1.16926
1.94152	0.74777	0.997223	0.75209
1.71849	0.939139	2.42324	0.913841
1.22438	1.06064	0.913799	1.18923
1.14172	0.797974	1.01578	0.929714
1.64634	1.10154	0.814711	1.63567
2.02752	0.937058	1.68445	1.06306
1.31838	1.22395	1.25179	1.29645
2.07245	0.92202	1.36482	0.942728
1.66091	1.11497	0.820235	1.24618
1.03896	1.14162	0.799876	1.08539
0.86916	0.996524	0.602969	0.92939
1.12251	0.892546	0.669471	0.873582
1.2587	0.86856	0.92811	0.856964
1.58108	1.2567	1.29684	1.17615
2.19292	1.49369	0.904106	1.59621
1.59902	1.12874	0.795093	1.26901
1.6694	0.920273	0.935712	1.1776
1.30018	0.912729	1.5868	0.997976
1.84294	0.835243	1.45777	0.763325
1.43929	0.778999	1.03903	0.805529
1.08627	0.850732	0.679563	0.85964
1.69878	1.32035	0.993384	0.906693
1.42145	1.16177	1.04898	1.10325
1.66969	1.59202	1.27241	1.4856
1.91513	0.836334	1.05541	0.895611
1.47111	0.985183	1.0973	0.859503
1.43579	0.934818	0.927262	1.15906
1.67996	0.855379	1.36136	0.923949
2.36804	1.00161	1.7885	1.25526
1.56085	1.29237	0.97674	1.37623
1.47113	1.10275	0.814045	1.30818
2.79224	0.82313	1.42729	0.936105
1.50612	0.879325	1.15655	0.902263
1.97749	1.06862	1.49559	1.28434
2.35829	0.88849	1.49482	1.06858
1.37133	0.755379	0.762706	0.917153
1.25835	0.912317	0.919495	0.883936
1.95126	0.735374	1.59484	0.776785
2.4466	1.22578	1.03708	1.33608
2.72518	1.29725	1.80486	1.22906
2.12461	1.02354	1.06461	0.87656
1.29154	0.9858	0.988855	0.976313
1.45306	0.925344	0.859502	0.944686
2.39821	0.913355	1.89259	0.918844
1.95692	1.20277	0.814949	1.16583
1.17128	0.985303	0.871864	1.12885
1.64033	0.986783	1.04702	0.859432
1.27354		1.18773
1.17693		0.710404
1.24058		0.976331
1.5565		1.2968
2.77074		1.51823
1.6746		0.96232
1.34798		0.80192
2.50207		1.34813
1.41219		0.994204
1.66279		0.885309
1.72757		1.18067
0.816395		0.453086
1.48295		1.40872
1.15161		1.02919
1.64583		1.05622
1.64155		1.35507
1.73751		1.5267
1.5117		1.08563
1.28633		1.05146
1.61148		1.07133
1.72457		1.20214
0.920325		0.966423
1.21471		0.960695
1.14793		1.37935
1.14874		0.797156
1.3543		1.01084
2.7308		1.21009
1.19929		0.881393
1.60914		0.985605
1.90087		1.33299
1.30738		1.57355
0.941706		0.870524
2.07765		0.935822
1.08806		1.22359
1.97659		1.24195
1.91153		0.911467
1.26245		1.27879
1.17925		0.714623
1.95158		1.54544
2.01212		1.24816
1.64462		1.7086
3.52698		3.07152
1.70999		0.768622
3.06298		2.53758
1.43361		1.28818
0.949061		0.655209
1.19874		0.909775
1.13789		0.943226
1.40244		0.981229
2.04395		1.28137
2.36514		2.20708
2.06275		0.929496
1.24554		0.929475
1.60794		1.18491
1.33919		1.47356
1.38426		1.22082
2.23587		1.56691
4.0189		1.24175
1.53424		1.05354
1.06835		0.805596
3.08846		1.29813
1.33962		1.38582
1.36622		1.82149
1.28377		0.864439
1.28039		0.770444
1.36951		0.967988
1.59535		1.34378
1.28779		1.37638
1.34898		0.90136
1.35895		1.16723
2.24685		1.22714
2.42768		0.846243
1.93947		1.22033
1.10891		0.976888
1.44004		1.52048
1.70864		1.21694
1.09791		0.816903
1.47368		1.36009
2.53218		1.29571
2.25961		1.29282
2.8769		4.52099
1.99997		1.16294
2.24463		1.93694
1.75843		1.06708
2.34877		1.33884
1.74225		1.19625
1.8819		1.67338
1.55631		0.784977
1.95808		0.994248
2.73685		1.12066
2.48236		1.01502
1.86419		1.36454
1.84373		1.44731
1.43499		1.2308
1.53035		0.829714
1.71314		1.81318
2.27208		1.47744
1.04081		1.70118
1.09377		0.976761
2.88744		1.26316
1.91854		1.41541
1.88361		0.776362
1.17121		0.761655
1.4837		1.0829
1.77086		1.05103
1.18142		1.65091
1.14143		0.879661
0.863061		0.862652
1.9592		1.94667
2.42267		1.93518
1.24398		1.0137
2.05166		1.60254
1.41627		0.791255
2.32675		1.3308
1.34994		1.22997
1.60455		1.19161
1.56923		1.04183
1.30228		0.919229
0.846464		0.663845
1.37001		0.837594
1.81421		0.816253
1.49926		1.10738
1.88692		1.50237
0.744695		0.849951
1.40397		0.937392
1.17228		0.890315
1.30901		0.863335
1.60202		0.746281
1.3902		1.13245
2.55463		1.26819
1.56809		1.57497
1.36278		0.663526
1.60231		1.14976
3.2183		1.77584
1.31861		0.939711
1.79418		0.832422
1.99307		1.62184
1.342		1.12543
1.18505		0.92437
1.32079		0.946526
1.53013		1.14631
1.49859		1.559
2.3485		3.47237
1.23797		0.951866
0.940487		0.54083
2.20647		1.135
2.30732		1.16361
1.34051		1.14989
1.00699		0.885268
1.41974		0.871762
1.01466		0.606462
1.33038		1.39582
1.51243		1.11894
1.49528		1.15298
1.22169		0.853127
1.8226		1.40176
1.61254		1.10136
2.10375		0.891563
1.52013		1.01615
3.7668		1.62536
2.4319		2.65394
2.99042		3.33104
0.730478		0.669115
1.26575		1.06452
1.28262		1.03868
1.17396		0.874375
1.69445		1.31584
1.62202		1.01502
2.15401		0.987832
1.56584		0.827284
2.27868		1.15289
1.06087		0.833896
0.960189		1.00446
1.93989		0.898236
1.96168		1.10837
1.88061		1.36316
1.49592		1.17131
1.86964		1.32686
0.828896		0.70625
1.51361		1.26737
1.21195		0.957691
1.17928		0.934247
1.72005		1.09188
2.98019		1.84416
1.48833		1.57289
1.48198		0.991971
1.05744		0.991112
1.47478		1.16389
1.17795		0.99181
1.85583		1.50422
1.53271		1.36717
1.48318		1.2426
1.46867		0.759868
1.40143		0.766062
1.52794		0.805142
1.52799		0.837752
1.5354		1.00997
2.08528		1.54186
2.40635		1.91322
1.32979		0.960603
1.07195		0.816692
1.42489		0.727351
0.996097		0.896991
1.74737		0.855848
1.17071		0.951908
1.44126		0.906121
2.89218		2.25248
1.15436		0.716365
1.62805		1.07229
1.97503		1.37537
1.13433		1.00111
1.47257		1.15768
2.00077		1.80804
1.07823		0.941109
1.2219		1.26405
1.99438		2.05515
1.14318		1.094
1.33436		1.53477
1.33852		0.849019
1.30283		0.670779
1.52305		1.40205
1.90526		1.29814
1.43193		0.99194
0.91667		0.721733
2.56655		2.02869
1.19432		0.646138
1.40591		1.29753
1.16447		0.731584
1.06854		0.865719
1.67858		0.967471
1.45991		1.03635
1.19635		0.85043
1.60164		1.10835
1.30988		1.03541
1.15611		0.873577
2.21356		1.02117
1.56008		0.935841
1.10672		0.705649
1.43837		1.38728
1.12093		0.875655
1.0737		0.953343
1.48313		1.17587
1.06445		0.957682
1.39858		0.818189
2.22457		1.32438
2.7133		1.63603
1.4068		1.02872
1.6288		0.971683
0.955898		0.942214
1.2781		0.949905
2.43117		3.18849
1.29946		0.909423
1.6383		1.20108
1.45707		0.935565
1.31581		1.45227
0.740009		0.532532
1.39415		0.980239
1.32927		0.918
1.2451		1.47496
0.933867		0.912463
1.31675		0.853331
2.13529		1.60373
1.16511		1.1574
1.05154		0.827694
2.525		1.88289
1.28662		1.0624
1.19297		0.970729
1.38907		0.936522
1.46186		1.32765
1.15078		1.33757
1.30214		0.912471
2.01335		1.10015
1.94429		0.821766
1.39227		1.19972
1.07907		1.316
1.69291		1.06656
2.2343		1.11063
1.15829		1.04641
1.37488		0.980479
1.11782		0.79696
1.40071		0.958444
2.86426		1.17887
1.56717		1.21563
