# Supplementary material for: Curved adhesions mediate cell attachment to soft matrix fibres in three dimensions
Source: Nat Cell Biol. 2023 Sep 28;25(10):1453–64. doi: 10.1038/s41556-023-01238-1 (PMC10567576; doi:10.1038/s41556-023-01238-1)
Supplement: Supplementary file 19 — Statistical source data. [file 41556_2023_1238_MOESM19_ESM.xlsx]

## Sheet: Extended Data Fig. 5c
Time (min)	High β5 1	High β5 2	High β5 3	Low β5 1	Low β5 2	Low β5 3
0	1550.74	1277.25	1500.55	2797.82	3904	2714.56
0.25	1649.33	1486.33	1501.71	2998.78	4446.68	2138.79
0.5	1558.75	1435.05	1584.55	2865.06	4032	2392.69
0.75	1622.95	1478.74	1744.31	2986.18	4547.4	2876.34
1	1558.15	1484.55	1688.09	2981.8	4569.62	2961.94
1.25	1334.39	1521.74	1792.85	2963.72	4745.11	2903.71
1.5	1302.31	1474.14	1761.88	2973.56	4324.76	3030.94
1.75	1353.86	1522.01	1721.45	3068.39	3851.24	2767.9
2	1445.46	1524.97	1715.05	3102.11	3687.05	2531.88
2.25	1498.95	1439.79	1693.76	2904.36	3620.65	2390.61
2.5	1600.15	1459.65	1671.1	2735.24	3736.89	2296.65
2.75	1464.36	1498.49	1716.84	2460.57	4003.51	2516.07
3	1504.31	1485.92	1660.95	2306.07	4352.76	2412.36
3.25	1428.55	1456.28	1580.88	2462.55	4203.19	2453.05
3.5	1449.64	1462.54	1622.24	2781.25	4012.95	2706.07
3.75	1402.61	1480.3	1634.95	2835.76	4001.41	2818.61
4	1451.01	1518.26	1565.11	2509.96	4082.43	2571.25
4.25	1398.11	1590.45	1565.84	2377.6	3896.84	2488.94
4.5	1412.75	1588.58	1588.36	2028.34	4269.51	2527.75
4.75	1404.79	1670.79	1610.66	1687.86	4003	2613.84
5	1289.12	1605.46	1587.9	1968.31	4145.03	2247.59
5.25	1268.58	1591.19	1561.11	2288.81	4111.24	2117.22
5.5	1323.83	1554.03	1617.7	2571.96	3856.43	2069.59
5.75	1343.15	1622.2	1626.6	2860.88	3759.97	1953.03
6	1435.83	1641.46	1568.72	2981.31	3530.24	1918.19
6.25	1382.24	1703.44	1558.6	3164.45	3307.41	1847.14
6.5	1442.67	1706.55	1611.81	3366.07	3340.54	1947.51
6.75	1521.11	1825.8	1671.62	3308.18	3243.16	2153.56
7	1490.94	1857.21	1636.51	2906	3361.59	2199.82
7.25	1433.44	1691.51	1650.03	2416.64	3379.65	2237.14
7.5	1453.79	1509.66	1712.61	2325.9	3566.51	2402.05
7.75	1426.36	1422.7	1718.35	2303.38	3487.49	2555.47
8	1416.96	1398	1679.58	2530.15	3570.81	2534.95
8.25	1408.36	1505.51	1696.19	2595.16	3572.49	2453.15
8.5	1402.24	1493.54	1699.04	2669.64	3878.05	2350.88
8.75	1434.67	1490.64	1734.56	2602.35	3560.7	2326.6
9	1341.06	1486.26	1679.62	2678	3411.86	2272.47
9.25	1323.26	1537.88	1665.76	2850.05	3265.14	2247.12
9.5	1334.86	1550.7	1717.22	3169.43	3238.76	2219.74
9.75	1322.71	1509.99	1729.17	3163.64	3030.65	2200.2
10	1418.15	1571.38	1744.53	2816.57	2702.89	2232.91
10.25	1418.84	1545.31	1773.41	2804.62	2367.68	2097.86
10.5	1411.46	1604.31	1815.11	3062.11	2449.46	1975.44
10.75	1297.39	1614.86	1859.03	3196.21	2775.3	1898.64
11	1300.59	1581.29	1796.72	3198.12	3097.73	1992.38
11.25	1305.47	1523.83	1877.16	3071.71	3063.65	2203.44
11.5	1374.64	1500.56	1868.09	2963.05	3217.97	2235.25
11.75	1491.61	1462.62	1836.19	2812.93	2848.03	2180.66
12	1507.74	1515.65	1868.06	2648.7	2617.81	2075.51
12.25	1486.91	1621.84	1875.96	2694.59	2569	1859.71
12.5	1491.9	1647.38	1886.91	2520.64	2550.57	1901.67
12.75	1530.03	1633.83	1887.39	2536.93	2357.49	1969.1
13	1538.66	1722.36	1911.39	2613.54	2612.08	1729.17
13.25	1466.9	1709.76	1926.92	2569.24	2839.89	1735.85
13.5	1466.44	1681.8	1919.3	2629.5	2950.19	1487.91
13.75	1519.16	1686.84	1949.75	2750.51	2597.76	1443.41
14	1572.78	1718.51	1991.05	2781.55	2828.14	1452.44
14.25	1565.64	1814.29	2015.06	2844.2	3026.73	1489.39
14.5	1618.15	1781.39	1998.38	2989.54	2928.7	1406.8
14.75	1610.06	1724.21	2012.71	2987.78	3190.54	1364.29
15	1695.58	1658.71	2051.12	2829.97	3139.89	1450.97

## Sheet: Extended Data Fig. 5d
Time (min)	pillar1	pillar2	pillar3
0	2337.35	2222.38	3026.27
0.25	2256.16	2111.24	3087.68
0.5	2232.27	2329.78	3114.59
0.75	2116.86	2486.76	3049.46
1	2428.76	2223.19	2472.05
1.25	2970.76	2629.89	1875.03
1.5	2871.89	2607.08	1592.54
1.75	2518.22	2421.3	1571.51
2	2497.51	1935.14	1722.97
2.25	2688.81	2029.68	1685.62
2.5	2127.14	2419.57	1685.3
2.75	1748.16	2529.78	2035.24
3	1715.78	2631.57	1709.57
3.25	1715.57	2895.35	1454.43
3.5	1649.89	2276.76	1634.32
3.75	2018.38	1841.84	1664.27
4	2384.76	2021.3	1274.7
4.25	2434.32	2174.05	1409.35
4.5	2252.81	2508.92	1455.08
4.75	2094.65	2868.38	1291.41
5	1862.76	2733.46	1722.11
5.25	1445.95	2451.84	1885.68
5.5	1408.59	2233.14	1990.38
5.75	1350.11	2284.43	1929.03
6	1347.19	2841.19	2569.3
6.25	1568.05	2944.38	2321.68
6.5	1717.46	2428.16	1704.38
6.75	1511.14	2129.84	1259.35
7	1535.24	2273.73	1119.3
7.25	1547.08	1998.81	976.216
7.5	1348.22	1960.43	1024.43
7.75	997.892	2204.43	1155.95
8	1507.73	2495.68	1234.32
8.25	1960.76	2305.95	1381.35
8.5	2149.73	1872.54	1255.3
8.75	2326.43	1549.19	1355.84
9	2313.62	1241.84	1298.22
9.25	1952.16	1189.95	1716.16
9.5	2027.62	1314.7	1623.89
9.75	2001.35	1155.84	1805.89
10	1944.97	915.298	1521.78
10.25	1885.95	1113.68	1228.54
10.5	2145.57	1474.16	916.162
10.75	2448.59	1599.95	1013.68
11	2480.05	1356.86	1033.84
11.25	2018.86	1265.08	1021.78
11.5	1722.81	1382.92	942.486
11.75	1644.54	1412.54	858.324
12	1535.3	1492.38	762.756
12.25	1409.24	1522.65	800.216
12.5	1577.84	1560.27	1023.41
12.75	1954.27	1624	1030.86
13	2023.3	1838.86	1012.11
13.25	2171.08	1779.03	1519.46
13.5	2063.03	1611.95	2694.11
13.75	1917.84	1801.41	3453.57
14	1920.92	1970.54	3631.14
14.25	2229.19	1940.11	3704.11
14.5	2643.62	1904.86	3457.24
14.75	2330	1945.24	2938.49
15	1952.76	2047.84	1946.49
15.25	1820.65	1878.76	1003.41
15.5	1956.59	1952.97	845.082
15.75	2082.7	1695.08	958.864
16	2294.59	1701.68	1269.51
16.25	2004.76	2239.46	1523.57
16.5	1833.89	2468.11	1709.62
16.75	1685.51	2667.41	1861.35
17	1584.86	2342.16	1900.97
17.25	1479.51	1901.3	2141.46
17.5	1643.78	2060.38	1654.49
17.75	1929.14	1915.3	1247.24
18	2042.49	1469.46	1006.76
18.25	1872.65	1073.84	976.054
18.5	1843.57	928.81	752.216
18.75	1455.03	795.244	757.892
19	1516.86	875.136	882.594
19.25	1478.05	935.46	1564.22
19.5	1427.08	1190.32	2058.7
19.75	1552.11	1454	1882.27

## Sheet: Extended Data Fig. 5e
Vitronectin		Gelatin
High β5	Low β5	All
127.681	722.728	707.904
166.543	962.05	109.308
359.099	689.09	183.88
682.725	265.577	116.863
317.733	625.812	339.087
175.529	538.915	259.762
182.869	514.931	192.741
289.476	512.94	212.854
164.41	592.636	282.585
235.493	647.483	194.239
319.794	656.087	252.97
625.812	253.427	592.824
87.8561	625.084	197.796
116.274	559.097	323.576
196.228	480.424	234.464
481.162	438.889	245.475
586.847	225.571	284.865
225.571	455.241	281.419
171.932	472.167	517.549
481.984	382.886	374.189
187.961	465.757	184.18
53.2854	258.599	203.474
151.521	355.888	176.704
656.087	792.275	200.87
722.728	376.986	283.6
514.931	629.884	456.197
366.908	409.476	240.958
148.326	350.778	255.844
88.3161	476.78	204.251
61.0101	586.847	264.129
224.289	500.207	345.671
74.9086	312.024	258.709
206.023	265.596	431.566
421.02	289.476	477.264
232.337	366.908	411.006
43.766	255.363	399.261
269.98	595.687	717.318
338.887	400.389	330.967
59.1045	291.449	470.839
82.8643	268.293	240.856
765.1	298.508	541.578
216.712	483.202	296.53
104.373	425.9	721.627
109.531	316.031	217.466
282.264	480.558	291.68
199.358	544.105	260.577
253.676	294.933	219.275
81.6446	181.578	377.322
117.395	370.106	166.479
88.3536	255.276	664.061
71.7258	328.318	355.006
138.965	237.763	327.117
188.53	226.512	351.651
96.5976	137.148	270.791
129.437	401.945	485.543
226.892	372.893	371.344
104.079	232.725	345.668
123.072	439.433	475.663
111.914	222.443	329.312
134.013	338.887	243.828
135.779	485.501	716.336
128.637	210.346	337.21
144.302	302.64	453.352
57.65	323.638	277.942
132.364	319.794	454.459
161.356	194.372	729.37
176.753	313.278	561.665
137.34	162.827	678.391
62.4064	481.162	289.693
60.2833	368.895	367.687
103.273	156.291	555.923
167.432	344.563	395.178
265.052	244.814	257.985
127.339	454.564	372.254
306.762	303.25	313.613
329.057	207.797	488.841
83.8859	236.587	290.783
188.25	316.266	234.919
140.093	163.674	510.878
538.915	172.947	130.282
247.086	186.361	601.203
181.578	348.18	581.246
149.288	188.714	377.149
213.181	133.893	365.474
183.413	107.163	304.202
805.061	152.806	144.092
148.564	379.424	210.135
163.641	266.092	204.749
346.236	269.98	175.739
401.945	345.036	329.625
216.739	239.367	289.404
319.055	271.661	191.848
480.424	247.613	169.645
168.453	206.023	213.516
166.332	213.181	292.307
137.697	121.995	131.305
344.563	187.997	276.198
373.443	165.426	150.175
122.724	167.19	238.174
215.376	172.495	202.631
119.782	238.078	209.617
290.488	160.519	305.677
298.508	149.388	188.433
		319.495
		259.696
		239.295
		392.704
		383.689
		477.359
		291.617
		323.416
		253.895
		191.414
		666.133
		374.641
		527.641
		505.762
		188.609
		387.402
		555.699
		405.329
		680.424
		274.634
		440.377
		473.783
		448.61
		408.708
		1010.9
		573.021
		317.882
		285.313
		480.223
		502.294
		196.449
		681.025
		637.342
		287.341
		240.417
		825.093
		962.927
		520.653
		624.346
		340.316
		609.179
		572.263
		403.121
		309.26
		285.398
		436.827
		573.457
		268.085
		495.777
		307.15
