# Supplementary material for: Curved adhesions mediate cell attachment to soft matrix fibres in three dimensions
Source: Nat Cell Biol. 2023 Sep 28;25(10):1453–64. doi: 10.1038/s41556-023-01238-1 (PMC10567576; doi:10.1038/s41556-023-01238-1)
Supplement: Supplementary file 20 — Statistical source data. [file 41556_2023_1238_MOESM20_ESM.xlsx]

## Sheet: Extended Data Fig. 7a
Scramble shRNA	FCHo1/2 shRNAs
2.05141	1.34538
2.08157	1.26642
1.92461	1.1785
1.945	1.41
1.85915	1.38903
1.96957	1.25284
1.77232	1.30552
1.835	1.28647
1.70139	1.36719
1.65294	1.43703
1.76007	1.32394
1.69364	1.26958
1.61825	1.48156
1.91478
1.74621
1.79512
1.93379

## Sheet: Extended Data Fig. 7c
WT	Scramble shRNA	ITGβ5 shRNAs
6.1408	2.39531	0.680789
4.01351	3.799	0.779226
1.42173	4.63003	1.19504
1.12402	1.25726	1.66863
4.81046	0.992263	0.613084
3.27615	2.02639	0.561628
1.05778	1.57014	1.52078
2.0492	0.758434	0.40486
3.69496	0.960299	0.494434
5.12943	0.887538	0.916866
3.24374	4.1322	0.980869
1.01518	4.34738	1.06744
1.43605	4.17418	1.1834
2.74937	2.02224	0.825814
3.3076	3.22497	0.369487
0.845062	2.25786	0.576294
3.19212	3.51194	0.481264
2.0536	2.31723	1.10281
0.81305	1.89202	1.14913
2.15404	1.15572	0.954423
2.65192	2.46348	0.554514
1.54751	1.42651	1.43808
3.81707	2.95897	1.52644
4.90608	3.71785	0.803077
2.40339	3.56921	0.973031
1.98144	1.96096	1.31738
3.60583	6.31921	1.72211
4.08649	3.80074	0.832024
1.15939	1.7248	0.827083
	1.6345	0.30584
	1.53686	0.721601
	3.53997	0.829503
	1.23853	1.10784
	3.45104	1.98094
		0.845794
		1.72344
